# Supplementary material for: Vaccine-induced T cell receptor T cell therapy targeting a glioblastoma stemness antigen
Source: Nat Commun. 2025 Feb 1;16:1262. doi: 10.1038/s41467-025-56547-w (PMC11787355; doi:10.1038/s41467-025-56547-w)
Supplement: Supplementary file 4 — Source Data [file 41467_2025_56547_MOESM4_ESM.xlsx]

## Sheet: Figure 1a
Figure 1a		Adjacent normal	Tumor
		9.68868	11.0822
		9.31226	11.3687
		9.13519	11.3764
		9.60791	11.2718
		9.68887	10.3761
			10.7778
			10.888
			11.2201
			11.1879
			10.4067
			11.0356
			11.0582
			11.531
			10.4611
			11.0702
			9.9199
			11.4613
			10.5595
			11.6523
			9.72095
			10.8511
			7.12528
			10.9873
			11.4441
			12.2562
			9.08296
			10.2957
			10.9333
			11.1045
			11.8542
			9.95864
			7.65444
			11.4481
			11.4658
			10.4392
			11.8273
			10.8987
			11.156
			11.7053
			11.1856
			11.4712
			11.755
			11.5865
			10.9102
			12.0409
			11.5262
			10.7646
			11.8116
			11.3966
			7.24137
			11.8222
			8.23004
			10.9251
			11.4241
			10.5131
			10.8498
			11.5311
			11.4365
			11.0136
			11.1232
			11.4157
			11.0352
			11.7399
			11.8175
			11.496
			12.1147
			11.5314
			10.7535
			10.7756
			11.6837
			11.0969
			11.0887
			11.3763
			10.3377
			10.9437
			10.8769
			10.8589
			12.006
			10.6643
			10.4045
			11.307
			11.8643
			12.076
			11.2751
			11.2093
			12.0966
			11.7195
			10.1535
			11.3908
			11.5587
			11.5736
			11.4443
			11.0043
			10.9188
			10.4376
			11.2588
			11.8207
			11.1983
			10.941
			11.2323
			11.6358
			10.7441
			10.8679
			11.2032
			11.3304
			11.183
			10.7318
			11.6165
			11.7379
			11.1429
			9.76578
			11.4341
			11.4277
			11.6639
			10.4843
			10.9494
			11.3267
			10.2999
			11.1135
			10.8366
			11.5383
			11.0188
			11.1336
			10.7576
			11.0686
			10.6375
			9.24879
			11.2151
			10.7738
			10.3099
			11.8543
			11.2836
			12.0509
			11.9079
			11.9779
			11.529
			10.7101
			11.8946
			11.1936
			10.508
			11.5
			10.5016
			12.226
			11.6045
			10.7823
			11.1378
			11.7915
			11.1828
			11.4085
			11.3096
			11.9849
			11.0006
			11.373
			12.7321
			10.4012
			11.5394

## Sheet: Figure 1f
Figure 1f		Primary	Recurrent
		1.28	8.09
		6.85	19.22
		12.86	16.59
		16.05	32.7
		37.33	32.18
		8.95	42
		47.5	20.05
		32.72	23.48
		8.26	1.55
		2.54	3.6
		16.86	3
		20.09	12.43
		85.99	10.91
		34.97	12.26
		7.15	15.18
		43.45	60.05
		15.75	27.12
		55.6	28.87
		39.64	7.51
		4.88	31.98

## Sheet: Figure 1g
Figure 1g		PTPRZ1+ cell% in DAPI+	GFAP+ cell% in DAPI+
		31.02	5.69
		47.08	9.07
		34.05	1.94
		59.24	9.18
		58.17	5.24
		65.53	12.19
		52.54	15.05
		70.41	7.09
		10.56	1.76
		11.81	1.75
		22.11	3.19
		38.44	6.71
		10.26	1.51
		19.8	5.98
		19.19	9.41
		2.05	7.85
		2.4	4.38
		51.25	6.31
		13.08	4.96
		49.72	5.12
		7.72	0.97
		26.26	2.26
		10.39	1.58
		14.43	1.83
		34.44	4.26
		54.7	2.89
		61.86	3.54
		22.31	1.19
		31.92	4.41
		18.57	8.38
		13.2	6.79
		1.62	0
		4.21	1.3
		10.66	4.13
		0.6	0.75
		7.2	1.22
		0.7	0.17
		26.25	11.63
		40.67	8.86
		32.23	9.59
		17.96	2.6
		71.24	2.55
		28.82	2.77
		43.55	7.88
		68.82	13.16
		7.82	3.89
		12.22	10
		5.31	10.53
		6.27	3.23
		4.5	6.51
		18.95	0.68
		45.14	0.82
		22.17	3.35
		5.51	1.61
		14.42	0.7
		22.7	1.56
		9.99	1.7
		16.6	3.85
		9.84	2.05
		40.27	2.27
		54.33	3.18
		26.67	3.33
		40.81	10.31
		73.58	19.61
		72.98	4.86
		61.28	18.44
		56.17	20.03
		76.04	6.98
		77.71	9.76
		58.37	13.9
		57.82	17.81
		2.56	1.43
		0.6	1.45
		27.67	4.92
		27.39	5.3
		43.81	5.27
		62.16	7.13
		56.26	9.72
		3.05	5.59
		1.1	2.58
		0.12	4.53
		33.83	0.66
		35.27	2.24
		53.62	3.7
		22.24	1.32
		11.58	1.07
		7.49	0.47
		86.71	10
		92.71	16.34
		85	12.79
		88.05	10.24
		73.14	16.2
		83.99	26.62
		8.29	3.95
		2.32	1.72
		0.99	1.29
		3.79	2.67
		18.46	3.49
		29.04	9.34
		32.23	3.01
		32.09	8.63
		33.49	6.45
		6.11	2.37
		18.78	11.98
		23.81	5.08
		1.39	0.85
		32.11	9.51
		14.78	2.87
		31.45	14.64
		27.07	7.69
		21.36	6.07
		9.59	11.69
		2.59	3.9
		11.79	4.99
		1.38	1.94
		0.14	5.5
		0.83	5.53
		0.36	2.43
		16.04	0.95
		32.81	3.14
		45.46	7.97
		25.04	5.48
		38.24	2.75
		34.27	4.05
		15.39	1
		0.05	4.61
		0.01	3.9
		0.01	3.49
		0.14	5.84
		3.88	7.79
		0.08	2.27
		4.64	4.64
		0.73	3.53
		0.93	1.9
		22.36	17.11
		12.22	6.93
		35.49	10.38
		18.22	4.91
		0.45	0.74
		0.93	2.19
		30.65	6.27
		8.8	1.42
		19.93	3.53
		11.26	0.74
		2.98	0.83
		34.8	4.51
		60.48	14.04
		91.49	25.11
		1.64	7.74
		1.16	6.18
		1.22	11.81
		31.76	15.79
		25.84	23.94
		21.82	12.12
		31.57	12.12
		0.24	45.07
		3.08	10.63
		1.31	4.52
		0.15	10.93
		0	6.38
		2.01	9.87
		3.79	10.85
		0.1	2.98
		0.93	7.84
		0.3	6.14
		0.08	2.65
		26.77	2.55
		18.05	11.15
		16.34	6.75
		22.47	4.36
		12.64	20.45
		8.62	5.19
		7.04	2.48
		31.15	25.26
		27.77	4.07
		43.92	4.61
		40.37	4.86
		0.01	0.34
		15.05	6.11
		6.11	1.71
		22.01	19.7
		40.86	5.45
		59.72	7.97
		5.65	2.44
		0.02	0.11
		1.53	5.2
		17.59	17.59
		22.81	2.15
		0.5	0.58
		1.1	0.82
		4.37	3.44
		2.75	4.53
		2.83	2.1
		0	5.77
		4.44	4.21
		4.35	4.26
		2.71	0.92
		1.45	2.74
		19.46	12.59
		10.47	5.09
		1.83	6.92
		17.42	4.68
		23.2	7.65
		6.17	0.93
		14.96	6.15
		4.54	5.11
		4.34	3.31
		5.04	2.92
		1.99	16.17
		0.52	12.82
		20.55	23.89
		6.34	12.23
		37.05	16.75
		26.97	9.62
		4.58	7.69
		0.24	7.9
		0.03	8.54
		10.32	1.52
		11.46	4.25
		4.87	5.16
		7.92	2.04
		4.05	8.85
		24.55	3.32
		13.18	2.17
		15.46	4.9
		13.29	2.07
		17.78	2.92
		21.58	1.44
		5.26	0.13
		0.15	1.62
		15.26	2.48
		0.09	1.66
		6.69	10.7
		22.6	3.13
		51.38	4.39
		20.14	1.54
		54.98	9.14
		32.48	4.48
		10.14	0.49
		7.52	1.82
		34.27	3.73
		16.55	2.22
		8.06	1.1
		2.68	1.55
		16.11	4.35
		5.79	1.9
		6.48	4.1
		9.59	3.26
		0.33	44.04
		39.48	20.06
		48.75	47.59
		75.38	30.16
		49.04	12.42
		76.08	38.86
		30.93	7.36
		43.55	16.36
		57	15.96
		8.67	13.77
		59.86	14.69

## Sheet: Figure 1k
Figure 1k		AC-like	OPC-like	NPC-like	MES-like
		5.18739	5.39816	5.10595	5.26786
		4.89784	5.3799	5.01064	5.03044
		4.8828	5.3799	4.94876	4.98361
		4.8828	5.37064	4.93447	4.86753
		4.8828	5.33754	4.93447	4.82028
		4.85203	5.29832	4.89035	4.79579
		4.83628	5.24175	4.8828	4.78749
		4.83628	5.20949	4.86753	4.77068
		4.81218	5.20949	4.85203	4.68213
		4.75359	5.1985	4.82028	4.65396
		4.68213	5.1985	4.81218	4.64439
		4.64439	5.15906	4.80402	4.59512
		4.64439	5.11799	4.79579	4.59512
		4.64439	5.11799	4.77068	4.57471
		4.61512	5.10595	4.76217	4.5326
		4.61512	5.0814	4.75359	4.52179
		4.61512	5.0689	4.74493	4.52179
		4.61512	5.0626	4.7362	4.51086
		4.60517	5.04986	4.7185	4.51086
		4.59512	5.01064	4.70953	4.49981
		4.57471	5.01064	4.67283	4.49981
		4.56435	4.99721	4.67283	4.47734
		4.55388	4.99043	4.67283	4.47734
		4.54329	4.99043	4.66344	4.47734
		4.54329	4.97673	4.64439	4.45435
		4.5326	4.96981	4.64439	4.44265
		4.52179	4.96284	4.62497	4.44265
		4.51086	4.95583	4.62497	4.44265
		4.49981	4.94876	4.62497	4.44265
		4.48864	4.94164	4.60517	4.44265
		4.48864	4.92725	4.59512	4.41884
		4.46591	4.92725	4.58497	4.41884
		4.46591	4.91998	4.57471	4.40672
		4.45435	4.91998	4.56435	4.40672
		4.45435	4.91265	4.55388	4.39445
		4.45435	4.90527	4.55388	4.38203
		4.44265	4.89035	4.54329	4.36945
		4.44265	4.8828	4.54329	4.35671
		4.44265	4.8828	4.5326	4.35671
		4.43082	4.8828	4.5326	4.35671
		4.43082	4.8752	4.52179	4.34381
		4.43082	4.8752	4.51086	4.33073
		4.41884	4.86753	4.49981	4.33073
		4.41884	4.86753	4.48864	4.31749
		4.41884	4.86753	4.48864	4.31749
		4.41884	4.85981	4.47734	4.30407
		4.41884	4.85981	4.47734	4.30407
		4.41884	4.85203	4.46591	4.30407
		4.40672	4.85203	4.46591	4.29046
		4.39445	4.85203	4.46591	4.29046
		4.39445	4.84419	4.46591	4.27667
		4.38203	4.83628	4.45435	4.27667
		4.36945	4.83628	4.44265	4.27667
		4.36945	4.82831	4.44265	4.27667
		4.36945	4.82028	4.43082	4.27667
		4.36945	4.81218	4.41884	4.27667
		4.36945	4.80402	4.41884	4.26268
		4.36945	4.80402	4.41884	4.26268
		4.35671	4.80402	4.41884	4.26268
		4.35671	4.80402	4.40672	4.2485
		4.34381	4.79579	4.39445	4.2485
		4.34381	4.79579	4.39445	4.2485
		4.34381	4.79579	4.39445	4.2485
		4.33073	4.78749	4.38203	4.2485
		4.33073	4.78749	4.36945	4.2485
		4.33073	4.78749	4.36945	4.23411
		4.33073	4.78749	4.36945	4.23411
		4.33073	4.78749	4.36945	4.23411
		4.33073	4.78749	4.36945	4.23411
		4.33073	4.77068	4.35671	4.21951
		4.33073	4.76217	4.34381	4.21951
		4.31749	4.76217	4.34381	4.21951
		4.31749	4.76217	4.34381	4.21951
		4.31749	4.76217	4.31749	4.21951
		4.31749	4.75359	4.31749	4.20469
		4.31749	4.75359	4.31749	4.20469
		4.30407	4.75359	4.31749	4.20469
		4.30407	4.75359	4.30407	4.20469
		4.29046	4.74493	4.30407	4.20469
		4.29046	4.74493	4.30407	4.20469
		4.29046	4.7185	4.30407	4.20469
		4.29046	4.7185	4.30407	4.20469
		4.29046	4.7185	4.30407	4.20469
		4.27667	4.70048	4.30407	4.20469
		4.26268	4.68213	4.29046	4.20469
		4.26268	4.68213	4.29046	4.20469
		4.26268	4.68213	4.29046	4.18965
		4.2485	4.68213	4.29046	4.18965
		4.2485	4.67283	4.27667	4.18965
		4.2485	4.66344	4.26268	4.18965
		4.2485	4.65396	4.26268	4.18965
		4.2485	4.65396	4.26268	4.18965
		4.23411	4.65396	4.26268	4.17439
		4.23411	4.65396	4.2485	4.17439
		4.23411	4.64439	4.2485	4.17439
		4.23411	4.64439	4.23411	4.15888
		4.21951	4.63473	4.23411	4.15888
		4.21951	4.63473	4.23411	4.15888
		4.21951	4.62497	4.23411	4.14313
		4.21951	4.61512	4.21951	4.14313
		4.21951	4.61512	4.20469	4.14313
		4.21951	4.60517	4.20469	4.14313
		4.21951	4.60517	4.20469	4.14313
		4.21951	4.59512	4.18965	4.14313
		4.21951	4.59512	4.17439	4.12713
		4.21951	4.58497	4.17439	4.12713
		4.20469	4.58497	4.15888	4.12713
		4.20469	4.58497	4.15888	4.12713
		4.20469	4.57471	4.15888	4.11087
		4.20469	4.57471	4.15888	4.11087
		4.20469	4.57471	4.14313	4.11087
		4.20469	4.56435	4.14313	4.11087
		4.20469	4.56435	4.14313	4.11087
		4.18965	4.56435	4.14313	4.11087
		4.18965	4.55388	4.14313	4.11087
		4.18965	4.54329	4.14313	4.11087
		4.18965	4.54329	4.14313	4.11087
		4.18965	4.54329	4.12713	4.09434
		4.18965	4.54329	4.12713	4.09434
		4.18965	4.5326	4.11087	4.09434
		4.18965	4.5326	4.11087	4.09434
		4.17439	4.5326	4.11087	4.09434
		4.17439	4.52179	4.09434	4.09434
		4.17439	4.52179	4.09434	4.09434
		4.17439	4.52179	4.09434	4.09434
		4.17439	4.52179	4.07754	4.07754
		4.15888	4.51086	4.07754	4.07754
		4.15888	4.51086	4.07754	4.07754
		4.15888	4.51086	4.07754	4.07754
		4.15888	4.49981	4.07754	4.07754
		4.15888	4.49981	4.07754	4.06044
		4.14313	4.49981	4.07754	4.06044
		4.14313	4.48864	4.07754	4.06044
		4.14313	4.48864	4.07754	4.06044
		4.14313	4.48864	4.07754	4.06044
		4.14313	4.48864	4.06044	4.06044
		4.14313	4.47734	4.06044	4.06044
		4.14313	4.47734	4.06044	4.06044
		4.14313	4.47734	4.06044	4.04305
		4.14313	4.47734	4.06044	4.04305
		4.12713	4.47734	4.06044	4.04305
		4.12713	4.47734	4.04305	4.04305
		4.12713	4.47734	4.04305	4.04305
		4.12713	4.46591	4.04305	4.04305
		4.12713	4.46591	4.04305	4.02535
		4.12713	4.46591	4.04305	4.02535
		4.12713	4.45435	4.04305	4.02535
		4.11087	4.45435	4.04305	4.02535
		4.11087	4.45435	4.04305	4.02535
		4.11087	4.45435	4.02535	4.02535
		4.11087	4.45435	4.02535	4.02535
		4.11087	4.45435	4.02535	4.02535
		4.11087	4.45435	4.02535	4.00733
		4.11087	4.45435	4.02535	4.00733
		4.09434	4.44265	4.02535	4.00733
		4.09434	4.44265	4.02535	4.00733
		4.09434	4.44265	4.02535	4.00733
		4.09434	4.44265	4.00733	4.00733
		4.09434	4.44265	4.00733	4.00733
		4.09434	4.43082	4.00733	3.98898
		4.09434	4.41884	4.00733	3.98898
		4.09434	4.41884	4.00733	3.98898
		4.09434	4.41884	4.00733	3.98898
		4.09434	4.41884	4.00733	3.98898
		4.09434	4.41884	4.00733	3.98898
		4.09434	4.41884	4.00733	3.98898
		4.07754	4.40672	3.98898	3.97029
		4.07754	4.40672	3.98898	3.97029
		4.07754	4.40672	3.98898	3.97029
		4.07754	4.40672	3.98898	3.97029
		4.07754	4.39445	3.98898	3.97029
		4.07754	4.39445	3.98898	3.97029
		4.07754	4.39445	3.98898	3.97029
		4.07754	4.39445	3.98898	3.97029
		4.07754	4.39445	3.98898	3.97029
		4.07754	4.38203	3.97029	3.97029
		4.07754	4.38203	3.97029	3.97029
		4.07754	4.38203	3.97029	3.97029
		4.06044	4.38203	3.97029	3.97029
		4.06044	4.38203	3.97029	3.95124
		4.06044	4.38203	3.97029	3.95124
		4.06044	4.38203	3.97029	3.95124
		4.06044	4.38203	3.97029	3.95124
		4.06044	4.36945	3.97029	3.95124
		4.06044	4.36945	3.97029	3.95124
		4.06044	4.36945	3.97029	3.95124
		4.06044	4.36945	3.95124	3.93183
		4.04305	4.36945	3.95124	3.93183
		4.04305	4.36945	3.95124	3.93183
		4.04305	4.36945	3.95124	3.93183
		4.04305	4.36945	3.95124	3.93183
		4.04305	4.36945	3.95124	3.93183
		4.04305	4.36945	3.95124	3.93183
		4.04305	4.36945	3.95124	3.91202
		4.04305	4.35671	3.93183	3.91202
		4.04305	4.35671	3.93183	3.91202
		4.04305	4.35671	3.93183	3.91202
		4.02535	4.35671	3.93183	3.91202
		4.02535	4.35671	3.93183	3.91202
		4.02535	4.34381	3.93183	3.91202
		4.02535	4.34381	3.93183	3.91202
		4.02535	4.34381	3.93183	3.91202
		4.02535	4.34381	3.93183	3.89182
		4.02535	4.34381	3.93183	3.89182
		4.02535	4.34381	3.93183	3.89182
		4.02535	4.34381	3.93183	3.89182
		4.02535	4.33073	3.93183	3.89182
		4.02535	4.33073	3.93183	3.89182
		4.02535	4.33073	3.91202	3.89182
		4.02535	4.33073	3.91202	3.89182
		4.02535	4.31749	3.91202	3.89182
		4.02535	4.31749	3.91202	3.89182
		4.00733	4.31749	3.91202	3.89182
		4.00733	4.31749	3.91202	3.89182
		4.00733	4.31749	3.91202	3.89182
		4.00733	4.30407	3.91202	3.89182
		4.00733	4.30407	3.89182	3.89182
		4.00733	4.30407	3.89182	3.89182
		4.00733	4.30407	3.89182	3.8712
		4.00733	4.30407	3.89182	3.8712
		4.00733	4.30407	3.89182	3.8712
		4.00733	4.30407	3.89182	3.8712
		4.00733	4.30407	3.8712	3.8712
		4.00733	4.30407	3.8712	3.8712
		4.00733	4.30407	3.8712	3.8712
		4.00733	4.30407	3.8712	3.8712
		3.98898	4.30407	3.8712	3.8712
		3.98898	4.30407	3.8712	3.85015
		3.98898	4.30407	3.8712	3.85015
		3.98898	4.30407	3.8712	3.85015
		3.98898	4.30407	3.8712	3.85015
		3.98898	4.30407	3.8712	3.85015
		3.98898	4.29046	3.8712	3.85015
		3.98898	4.29046	3.85015	3.85015
		3.98898	4.29046	3.85015	3.85015
		3.98898	4.29046	3.85015	3.85015
		3.98898	4.29046	3.85015	3.85015
		3.98898	4.29046	3.85015	3.85015
		3.98898	4.29046	3.85015	3.85015
		3.98898	4.29046	3.85015	3.85015
		3.98898	4.27667	3.85015	3.82864
		3.97029	4.27667	3.85015	3.82864
		3.97029	4.27667	3.85015	3.82864
		3.97029	4.27667	3.85015	3.82864
		3.97029	4.27667	3.85015	3.82864
		3.97029	4.27667	3.85015	3.82864
		3.97029	4.27667	3.82864	3.82864
		3.97029	4.27667	3.82864	3.82864
		3.97029	4.27667	3.82864	3.82864
		3.97029	4.26268	3.82864	3.82864
		3.97029	4.26268	3.82864	3.80666
		3.97029	4.26268	3.82864	3.80666
		3.97029	4.26268	3.82864	3.80666
		3.97029	4.26268	3.82864	3.80666
		3.97029	4.26268	3.82864	3.80666
		3.97029	4.26268	3.82864	3.80666
		3.97029	4.2485	3.82864	3.80666
		3.97029	4.2485	3.82864	3.80666
		3.97029	4.2485	3.82864	3.80666
		3.97029	4.2485	3.82864	3.80666
		3.97029	4.2485	3.82864	3.80666
		3.97029	4.2485	3.82864	3.80666
		3.97029	4.2485	3.80666	3.80666
		3.97029	4.2485	3.80666	3.80666
		3.97029	4.2485	3.80666	3.80666
		3.97029	4.2485	3.80666	3.80666
		3.97029	4.2485	3.80666	3.78419
		3.95124	4.2485	3.80666	3.78419
		3.95124	4.2485	3.78419	3.78419
		3.95124	4.2485	3.78419	3.78419
		3.95124	4.23411	3.78419	3.78419
		3.95124	4.23411	3.78419	3.78419
		3.95124	4.23411	3.78419	3.78419
		3.95124	4.23411	3.78419	3.78419
		3.95124	4.23411	3.78419	3.78419
		3.95124	4.23411	3.78419	3.78419
		3.95124	4.23411	3.78419	3.78419
		3.95124	4.23411	3.78419	3.78419
		3.95124	4.23411	3.78419	3.78419
		3.95124	4.23411	3.7612	3.78419
		3.95124	4.21951	3.7612	3.78419
		3.95124	4.21951	3.7612	3.78419
		3.95124	4.21951	3.7612	3.78419
		3.95124	4.21951	3.7612	3.78419
		3.95124	4.21951	3.7612	3.78419
		3.95124	4.21951	3.7612	3.78419
		3.95124	4.21951	3.7612	3.78419
		3.95124	4.21951	3.7612	3.78419
		3.93183	4.21951	3.7612	3.78419
		3.93183	4.21951	3.73767	3.78419
		3.93183	4.21951	3.73767	3.78419
		3.93183	4.20469	3.73767	3.7612
		3.93183	4.20469	3.73767	3.7612
		3.93183	4.20469	3.73767	3.7612
		3.93183	4.20469	3.73767	3.7612
		3.93183	4.20469	3.73767	3.7612
		3.93183	4.20469	3.73767	3.7612
		3.93183	4.20469	3.73767	3.7612
		3.93183	4.20469	3.73767	3.7612
		3.93183	4.20469	3.73767	3.7612
		3.93183	4.20469	3.73767	3.7612
		3.93183	4.20469	3.73767	3.7612
		3.93183	4.20469	3.73767	3.7612
		3.93183	4.18965	3.73767	3.7612
		3.93183	4.18965	3.73767	3.7612
		3.93183	4.18965	3.71357	3.7612
		3.93183	4.18965	3.71357	3.7612
		3.93183	4.18965	3.71357	3.7612
		3.93183	4.18965	3.71357	3.7612
		3.93183	4.18965	3.71357	3.7612
		3.93183	4.18965	3.71357	3.7612
		3.93183	4.18965	3.71357	3.73767
		3.93183	4.18965	3.71357	3.73767
		3.93183	4.18965	3.71357	3.73767
		3.93183	4.18965	3.71357	3.73767
		3.93183	4.18965	3.71357	3.73767
		3.93183	4.18965	3.71357	3.73767
		3.91202	4.18965	3.71357	3.73767
		3.91202	4.18965	3.68888	3.73767
		3.91202	4.17439	3.68888	3.73767
		3.91202	4.17439	3.68888	3.73767
		3.91202	4.17439	3.68888	3.73767
		3.91202	4.17439	3.68888	3.73767
		3.91202	4.17439	3.68888	3.73767
		3.91202	4.17439	3.68888	3.73767
		3.91202	4.17439	3.68888	3.73767
		3.91202	4.17439	3.68888	3.73767
		3.91202	4.17439	3.68888	3.73767
		3.91202	4.17439	3.68888	3.73767
		3.91202	4.17439	3.68888	3.73767
		3.91202	4.17439	3.68888	3.73767
		3.91202	4.17439	3.68888	3.73767
		3.89182	4.17439	3.68888	3.73767
		3.89182	4.17439	3.68888	3.71357
		3.89182	4.17439	3.68888	3.71357
		3.89182	4.15888	3.68888	3.71357
		3.89182	4.15888	3.68888	3.71357
		3.89182	4.15888	3.68888	3.71357
		3.89182	4.15888	3.68888	3.71357
		3.89182	4.15888	3.66356	3.71357
		3.89182	4.15888	3.66356	3.71357
		3.89182	4.15888	3.66356	3.71357
		3.89182	4.15888	3.66356	3.71357
		3.89182	4.15888	3.66356	3.71357
		3.89182	4.15888	3.66356	3.71357
		3.89182	4.15888	3.63759	3.71357
		3.89182	4.15888	3.63759	3.71357
		3.89182	4.15888	3.63759	3.71357
		3.89182	4.15888	3.63759	3.71357
		3.89182	4.15888	3.63759	3.71357
		3.89182	4.15888	3.63759	3.68888
		3.89182	4.14313	3.63759	3.68888
		3.89182	4.14313	3.63759	3.68888
		3.89182	4.14313	3.63759	3.68888
		3.89182	4.14313	3.63759	3.68888
		3.89182	4.14313	3.63759	3.68888
		3.89182	4.14313	3.63759	3.68888
		3.89182	4.14313	3.63759	3.68888
		3.8712	4.14313	3.63759	3.68888
		3.8712	4.14313	3.63759	3.68888
		3.8712	4.14313	3.63759	3.68888
		3.8712	4.14313	3.63759	3.68888
		3.8712	4.14313	3.63759	3.68888
		3.8712	4.14313	3.63759	3.68888
		3.8712	4.14313	3.63759	3.68888
		3.8712	4.14313	3.63759	3.68888
		3.8712	4.14313	3.63759	3.68888
		3.8712	4.14313	3.61092	3.68888
		3.8712	4.14313	3.61092	3.68888
		3.8712	4.14313	3.61092	3.68888
		3.8712	4.12713	3.61092	3.68888
		3.8712	4.12713	3.61092	3.68888
		3.8712	4.12713	3.61092	3.66356
		3.8712	4.12713	3.61092	3.66356
		3.8712	4.12713	3.61092	3.66356
		3.8712	4.12713	3.61092	3.66356
		3.8712	4.12713	3.61092	3.66356
		3.8712	4.12713	3.61092	3.66356
		3.8712	4.12713	3.61092	3.66356
		3.8712	4.12713	3.61092	3.66356
		3.8712	4.12713	3.61092	3.66356
		3.8712	4.12713	3.61092	3.66356
		3.85015	4.12713	3.61092	3.66356
		3.85015	4.12713	3.61092	3.66356
		3.85015	4.12713	3.61092	3.66356
		3.85015	4.12713	3.61092	3.66356
		3.85015	4.11087	3.61092	3.66356
		3.85015	4.11087	3.61092	3.66356
		3.85015	4.11087	3.61092	3.66356
		3.85015	4.11087	3.61092	3.66356
		3.85015	4.11087	3.61092	3.66356
		3.85015	4.11087	3.61092	3.66356
		3.85015	4.11087	3.61092	3.66356
		3.85015	4.11087	3.61092	3.66356
		3.85015	4.11087	3.58352	3.66356
		3.85015	4.11087	3.58352	3.66356
		3.85015	4.11087	3.58352	3.66356
		3.85015	4.11087	3.58352	3.66356
		3.85015	4.11087	3.58352	3.66356
		3.85015	4.11087	3.58352	3.66356
		3.85015	4.11087	3.58352	3.66356
		3.85015	4.11087	3.58352	3.66356
		3.85015	4.11087	3.58352	3.63759
		3.85015	4.11087	3.58352	3.63759
		3.85015	4.09434	3.58352	3.63759
		3.85015	4.09434	3.58352	3.63759
		3.85015	4.09434	3.58352	3.63759
		3.85015	4.09434	3.58352	3.63759
		3.82864	4.09434	3.58352	3.63759
		3.82864	4.09434	3.58352	3.63759
		3.82864	4.09434	3.58352	3.63759
		3.82864	4.09434	3.58352	3.63759
		3.82864	4.09434	3.58352	3.63759
		3.82864	4.09434	3.55535	3.63759
		3.82864	4.09434	3.55535	3.63759
		3.82864	4.09434	3.55535	3.63759
		3.82864	4.09434	3.55535	3.63759
		3.82864	4.09434	3.55535	3.63759
		3.82864	4.09434	3.55535	3.63759
		3.82864	4.09434	3.55535	3.63759
		3.82864	4.09434	3.55535	3.63759
		3.82864	4.07754	3.55535	3.63759
		3.82864	4.07754	3.55535	3.63759
		3.82864	4.07754	3.55535	3.63759
		3.82864	4.07754	3.55535	3.63759
		3.82864	4.07754	3.55535	3.63759
		3.82864	4.07754	3.55535	3.63759
		3.82864	4.07754	3.55535	3.63759
		3.82864	4.07754	3.55535	3.63759
		3.82864	4.07754	3.55535	3.61092
		3.82864	4.07754	3.55535	3.61092
		3.82864	4.07754	3.55535	3.61092
		3.82864	4.07754	3.55535	3.61092
		3.82864	4.07754	3.55535	3.61092
		3.82864	4.07754	3.55535	3.61092
		3.82864	4.07754	3.55535	3.61092
		3.82864	4.07754	3.55535	3.61092
		3.82864	4.07754	3.55535	3.61092
		3.82864	4.07754	3.55535	3.61092
		3.82864	4.07754	3.55535	3.61092
		3.82864	4.07754	3.55535	3.61092
		3.82864	4.06044	3.52636	3.61092
		3.82864	4.06044	3.52636	3.61092
		3.82864	4.06044	3.52636	3.61092
		3.82864	4.06044	3.52636	3.61092
		3.82864	4.06044	3.52636	3.61092
		3.82864	4.06044	3.52636	3.61092
		3.82864	4.06044	3.52636	3.61092
		3.82864	4.06044	3.52636	3.61092
		3.82864	4.06044	3.52636	3.61092
		3.82864	4.06044	3.52636	3.61092
		3.82864	4.06044	3.52636	3.61092
		3.82864	4.06044	3.52636	3.61092
		3.82864	4.06044	3.52636	3.61092
		3.82864	4.06044	3.52636	3.61092
		3.82864	4.04305	3.52636	3.61092
		3.80666	4.04305	3.52636	3.61092
		3.80666	4.04305	3.52636	3.58352
		3.80666	4.04305	3.52636	3.58352
		3.80666	4.04305	3.52636	3.58352
		3.80666	4.04305	3.52636	3.58352
		3.80666	4.04305	3.52636	3.58352
		3.80666	4.04305	3.52636	3.58352
		3.80666	4.04305	3.52636	3.58352
		3.80666	4.04305	3.52636	3.58352
		3.80666	4.04305	3.52636	3.58352
		3.80666	4.04305	3.52636	3.58352
		3.80666	4.04305	3.52636	3.58352
		3.80666	4.04305	3.49651	3.58352
		3.80666	4.04305	3.49651	3.58352
		3.80666	4.04305	3.49651	3.58352
		3.80666	4.04305	3.49651	3.58352
		3.80666	4.04305	3.49651	3.58352
		3.80666	4.04305	3.49651	3.58352
		3.80666	4.04305	3.49651	3.58352
		3.80666	4.04305	3.49651	3.58352
		3.80666	4.04305	3.49651	3.58352
		3.80666	4.02535	3.49651	3.58352
		3.80666	4.02535	3.49651	3.58352
		3.80666	4.02535	3.49651	3.58352
		3.80666	4.02535	3.49651	3.58352
		3.80666	4.02535	3.49651	3.58352
		3.80666	4.02535	3.49651	3.58352
		3.80666	4.02535	3.49651	3.58352
		3.80666	4.02535	3.49651	3.58352
		3.80666	4.02535	3.49651	3.58352
		3.80666	4.02535	3.46574	3.58352
		3.80666	4.02535	3.46574	3.58352
		3.80666	4.02535	3.46574	3.58352
		3.78419	4.02535	3.46574	3.58352
		3.78419	4.02535	3.46574	3.58352
		3.78419	4.02535	3.46574	3.58352
		3.78419	4.02535	3.46574	3.58352
		3.78419	4.02535	3.46574	3.58352
		3.78419	4.02535	3.46574	3.55535
		3.78419	4.02535	3.46574	3.55535
		3.78419	4.02535	3.46574	3.55535
		3.78419	4.02535	3.46574	3.55535
		3.78419	4.02535	3.46574	3.55535
		3.78419	4.02535	3.46574	3.55535
		3.78419	4.02535	3.46574	3.55535
		3.78419	4.02535	3.46574	3.55535
		3.78419	4.00733	3.46574	3.55535
		3.78419	4.00733	3.46574	3.55535
		3.78419	4.00733	3.46574	3.55535
		3.78419	4.00733	3.46574	3.55535
		3.78419	4.00733	3.46574	3.55535
		3.78419	4.00733	3.46574	3.55535
		3.78419	4.00733	3.46574	3.55535
		3.78419	4.00733	3.46574	3.55535
		3.78419	4.00733	3.46574	3.55535
		3.78419	4.00733	3.46574	3.55535
		3.78419	4.00733	3.46574	3.55535
		3.78419	4.00733	3.46574	3.55535
		3.78419	4.00733	3.46574	3.55535
		3.78419	4.00733	3.46574	3.55535
		3.78419	4.00733	3.46574	3.55535
		3.78419	4.00733	3.46574	3.55535
		3.78419	4.00733	3.46574	3.55535
		3.78419	4.00733	3.46574	3.55535
		3.78419	4.00733	3.46574	3.55535
		3.78419	4.00733	3.46574	3.55535
		3.78419	4.00733	3.46574	3.55535
		3.78419	4.00733	3.46574	3.55535
		3.78419	4.00733	3.43399	3.55535
		3.7612	4.00733	3.43399	3.55535
		3.7612	4.00733	3.43399	3.55535
		3.7612	4.00733	3.43399	3.55535
		3.7612	4.00733	3.43399	3.55535
		3.7612	4.00733	3.43399	3.55535
		3.7612	4.00733	3.43399	3.55535
		3.7612	4.00733	3.43399	3.55535
		3.7612	4.00733	3.43399	3.55535
		3.7612	4.00733	3.43399	3.52636
		3.7612	3.98898	3.43399	3.52636
		3.7612	3.98898	3.43399	3.52636
		3.7612	3.98898	3.43399	3.52636
		3.7612	3.98898	3.43399	3.52636
		3.7612	3.98898	3.43399	3.52636
		3.7612	3.98898	3.43399	3.52636
		3.7612	3.98898	3.43399	3.52636
		3.7612	3.98898	3.43399	3.52636
		3.7612	3.98898	3.43399	3.52636
		3.7612	3.98898	3.43399	3.52636
		3.7612	3.98898	3.43399	3.52636
		3.7612	3.98898	3.43399	3.52636
		3.7612	3.98898	3.43399	3.52636
		3.7612	3.98898	3.43399	3.52636
		3.7612	3.98898	3.43399	3.52636
		3.7612	3.98898	3.43399	3.52636
		3.7612	3.98898	3.43399	3.52636
		3.7612	3.98898	3.43399	3.52636
		3.7612	3.98898	3.43399	3.52636
		3.7612	3.97029	3.43399	3.52636
		3.7612	3.97029	3.43399	3.52636
		3.7612	3.97029	3.4012	3.52636
		3.7612	3.97029	3.4012	3.52636
		3.7612	3.97029	3.4012	3.52636
		3.7612	3.97029	3.4012	3.52636
		3.7612	3.97029	3.4012	3.52636
		3.7612	3.97029	3.4012	3.52636
		3.7612	3.97029	3.4012	3.52636
		3.7612	3.97029	3.4012	3.52636
		3.7612	3.97029	3.4012	3.52636
		3.73767	3.97029	3.4012	3.52636
		3.73767	3.97029	3.4012	3.52636
		3.73767	3.97029	3.4012	3.52636
		3.73767	3.97029	3.4012	3.52636
		3.73767	3.97029	3.4012	3.52636
		3.73767	3.97029	3.4012	3.52636
		3.73767	3.97029	3.4012	3.52636
		3.73767	3.97029	3.4012	3.52636
		3.73767	3.97029	3.4012	3.49651
		3.73767	3.97029	3.4012	3.49651
		3.73767	3.97029	3.4012	3.49651
		3.73767	3.97029	3.4012	3.49651
		3.73767	3.97029	3.4012	3.49651
		3.73767	3.97029	3.4012	3.49651
		3.73767	3.97029	3.4012	3.49651
		3.73767	3.97029	3.3673	3.49651
		3.73767	3.97029	3.3673	3.49651
		3.73767	3.95124	3.3673	3.49651
		3.73767	3.95124	3.3673	3.49651
		3.73767	3.95124	3.3673	3.49651
		3.73767	3.95124	3.3673	3.49651
		3.73767	3.95124	3.3673	3.49651
		3.73767	3.95124	3.3673	3.49651
		3.73767	3.95124	3.3673	3.49651
		3.73767	3.95124	3.3673	3.49651
		3.73767	3.95124	3.3673	3.49651
		3.73767	3.95124	3.3673	3.49651
		3.73767	3.95124	3.3673	3.49651
		3.73767	3.95124	3.3673	3.49651
		3.73767	3.95124	3.3673	3.49651
		3.73767	3.95124	3.3673	3.49651
		3.73767	3.95124	3.3673	3.49651
		3.71357	3.95124	3.3673	3.49651
		3.71357	3.95124	3.3673	3.49651
		3.71357	3.95124	3.3673	3.49651
		3.71357	3.95124	3.3673	3.49651
		3.71357	3.95124	3.3673	3.49651
		3.71357	3.95124	3.3673	3.49651
		3.71357	3.95124	3.3673	3.49651
		3.71357	3.95124	3.3673	3.49651
		3.71357	3.93183	3.3673	3.49651
		3.71357	3.93183	3.3322	3.49651
		3.71357	3.93183	3.3322	3.49651
		3.71357	3.93183	3.3322	3.49651
		3.71357	3.93183	3.3322	3.49651
		3.71357	3.93183	3.3322	3.49651
		3.71357	3.93183	3.3322	3.49651
		3.71357	3.93183	3.3322	3.49651
		3.71357	3.93183	3.3322	3.49651
		3.71357	3.93183	3.3322	3.49651
		3.71357	3.93183	3.3322	3.49651
		3.71357	3.93183	3.3322	3.49651
		3.71357	3.93183	3.3322	3.49651
		3.71357	3.93183	3.3322	3.49651
		3.71357	3.93183	3.3322	3.49651
		3.71357	3.93183	3.3322	3.49651
		3.71357	3.93183	3.3322	3.49651
		3.71357	3.93183	3.3322	3.49651
		3.71357	3.93183	3.3322	3.49651
		3.71357	3.93183	3.3322	3.49651
		3.71357	3.93183	3.3322	3.49651
		3.71357	3.93183	3.3322	3.49651
		3.71357	3.93183	3.3322	3.46574
		3.71357	3.93183	3.3322	3.46574
		3.71357	3.93183	3.3322	3.46574
		3.71357	3.93183	3.3322	3.46574
		3.71357	3.93183	3.3322	3.46574
		3.71357	3.93183	3.3322	3.46574
		3.68888	3.93183	3.3322	3.46574
		3.68888	3.93183	3.3322	3.46574
		3.68888	3.91202	3.3322	3.46574
		3.68888	3.91202	3.29584	3.46574
		3.68888	3.91202	3.29584	3.46574
		3.68888	3.91202	3.29584	3.46574
		3.68888	3.91202	3.29584	3.46574
		3.68888	3.91202	3.29584	3.46574
		3.68888	3.91202	3.29584	3.46574
		3.68888	3.91202	3.29584	3.46574
		3.68888	3.91202	3.29584	3.46574
		3.68888	3.91202	3.29584	3.46574
		3.68888	3.91202	3.29584	3.46574
		3.68888	3.91202	3.29584	3.46574
		3.68888	3.91202	3.29584	3.46574
		3.68888	3.91202	3.29584	3.46574
		3.68888	3.91202	3.29584	3.46574
		3.68888	3.91202	3.29584	3.46574
		3.68888	3.91202	3.29584	3.46574
		3.68888	3.91202	3.29584	3.46574
		3.68888	3.91202	3.29584	3.46574
		3.68888	3.91202	3.29584	3.46574
		3.68888	3.91202	3.29584	3.46574
		3.68888	3.91202	3.29584	3.46574
		3.68888	3.91202	3.29584	3.46574
		3.68888	3.91202	3.29584	3.46574
		3.68888	3.91202	3.29584	3.46574
		3.68888	3.91202	3.29584	3.46574
		3.68888	3.91202	3.29584	3.46574
		3.68888	3.91202	3.29584	3.46574
		3.68888	3.91202	3.29584	3.46574
		3.68888	3.91202	3.29584	3.46574
		3.68888	3.89182	3.29584	3.46574
		3.68888	3.89182	3.29584	3.46574
		3.68888	3.89182	3.29584	3.46574
		3.68888	3.89182	3.29584	3.46574
		3.66356	3.89182	3.29584	3.46574
		3.66356	3.89182	3.2581	3.46574
		3.66356	3.89182	3.2581	3.43399
		3.66356	3.89182	3.2581	3.43399
		3.66356	3.89182	3.2581	3.43399
		3.66356	3.89182	3.2581	3.43399
		3.66356	3.89182	3.2581	3.43399
		3.66356	3.89182	3.2581	3.43399
		3.66356	3.89182	3.2581	3.43399
		3.66356	3.89182	3.2581	3.43399
		3.66356	3.89182	3.2581	3.43399
		3.66356	3.89182	3.2581	3.43399
		3.66356	3.89182	3.2581	3.43399
		3.66356	3.89182	3.2581	3.43399
		3.66356	3.89182	3.2581	3.43399
		3.66356	3.89182	3.2581	3.43399
		3.66356	3.89182	3.2581	3.43399
		3.66356	3.89182	3.2581	3.43399
		3.66356	3.89182	3.2581	3.43399
		3.66356	3.89182	3.2581	3.43399
		3.66356	3.89182	3.2581	3.43399
		3.66356	3.89182	3.2581	3.43399
		3.66356	3.89182	3.2581	3.43399
		3.66356	3.89182	3.2581	3.43399
		3.66356	3.8712	3.2581	3.43399
		3.66356	3.8712	3.2581	3.43399
		3.66356	3.8712	3.2581	3.43399
		3.66356	3.8712	3.2581	3.43399
		3.66356	3.8712	3.2581	3.43399
		3.66356	3.8712	3.2581	3.43399
		3.66356	3.8712	3.2581	3.43399
		3.66356	3.8712	3.2581	3.43399
		3.66356	3.8712	3.2581	3.43399
		3.66356	3.8712	3.2581	3.43399
		3.66356	3.8712	3.2581	3.43399
		3.66356	3.8712	3.2581	3.43399
		3.66356	3.8712	3.2581	3.43399
		3.66356	3.8712	3.2581	3.43399
		3.66356	3.8712	3.2581	3.43399
		3.66356	3.8712	3.2581	3.43399
		3.66356	3.8712	3.2581	3.43399
		3.66356	3.8712	3.2581	3.43399
		3.66356	3.8712	3.2581	3.43399
		3.66356	3.8712	3.2581	3.43399
		3.66356	3.8712	3.2581	3.43399
		3.66356	3.8712	3.2581	3.43399
		3.66356	3.8712	3.2581	3.43399
		3.66356	3.8712	3.2581	3.43399
		3.66356	3.8712	3.2581	3.43399
		3.66356	3.8712	3.2581	3.43399
		3.66356	3.8712	3.2581	3.4012
		3.66356	3.8712	3.2581	3.4012
		3.66356	3.8712	3.2581	3.4012
		3.66356	3.85015	3.2581	3.4012
		3.66356	3.85015	3.2581	3.4012
		3.66356	3.85015	3.21888	3.4012
		3.66356	3.85015	3.21888	3.4012
		3.66356	3.85015	3.21888	3.4012
		3.66356	3.85015	3.21888	3.4012
		3.66356	3.85015	3.21888	3.4012
		3.66356	3.85015	3.21888	3.4012
		3.66356	3.85015	3.21888	3.4012
		3.66356	3.85015	3.21888	3.4012
		3.66356	3.85015	3.21888	3.4012
		3.63759	3.85015	3.21888	3.4012
		3.63759	3.85015	3.21888	3.4012
		3.63759	3.85015	3.21888	3.4012
		3.63759	3.85015	3.21888	3.4012
		3.63759	3.85015	3.21888	3.4012
		3.63759	3.85015	3.21888	3.4012
		3.63759	3.85015	3.21888	3.4012
		3.63759	3.85015	3.21888	3.4012
		3.63759	3.85015	3.21888	3.4012
		3.63759	3.85015	3.21888	3.4012
		3.63759	3.85015	3.21888	3.4012
		3.63759	3.85015	3.21888	3.4012
		3.63759	3.85015	3.21888	3.4012
		3.63759	3.85015	3.21888	3.4012
		3.63759	3.82864	3.21888	3.4012
		3.63759	3.82864	3.21888	3.4012
		3.63759	3.82864	3.21888	3.4012
		3.63759	3.82864	3.21888	3.4012
		3.63759	3.82864	3.21888	3.4012
		3.63759	3.82864	3.21888	3.4012
		3.63759	3.82864	3.21888	3.4012
		3.63759	3.82864	3.21888	3.4012
		3.63759	3.82864	3.21888	3.4012
		3.63759	3.82864	3.21888	3.4012
		3.63759	3.82864	3.21888	3.4012
		3.63759	3.82864	3.21888	3.4012
		3.63759	3.82864	3.21888	3.4012
		3.63759	3.82864	3.21888	3.4012
		3.63759	3.82864	3.21888	3.4012
		3.63759	3.82864	3.21888	3.4012
		3.63759	3.82864	3.21888	3.4012
		3.63759	3.82864	3.21888	3.4012
		3.63759	3.82864	3.21888	3.4012
		3.63759	3.82864	3.21888	3.4012
		3.63759	3.82864	3.21888	3.4012
		3.63759	3.82864	3.21888	3.3673
		3.63759	3.82864	3.21888	3.3673
		3.63759	3.82864	3.21888	3.3673
		3.63759	3.82864	3.21888	3.3673
		3.63759	3.82864	3.21888	3.3673
		3.63759	3.82864	3.21888	3.3673
		3.63759	3.82864	3.21888	3.3673
		3.63759	3.82864	3.21888	3.3673
		3.63759	3.82864	3.21888	3.3673
		3.63759	3.82864	3.21888	3.3673
		3.63759	3.82864	3.21888	3.3673
		3.63759	3.82864	3.21888	3.3673
		3.63759	3.82864	3.21888	3.3673
		3.63759	3.82864	3.21888	3.3673
		3.63759	3.82864	3.21888	3.3673
		3.63759	3.82864	3.21888	3.3673
		3.63759	3.80666	3.21888	3.3673
		3.63759	3.80666	3.17805	3.3673
		3.61092	3.80666	3.17805	3.3673
		3.61092	3.80666	3.17805	3.3673
		3.61092	3.80666	3.17805	3.3673
		3.61092	3.80666	3.17805	3.3673
		3.61092	3.80666	3.17805	3.3673
		3.61092	3.80666	3.17805	3.3673
		3.61092	3.80666	3.17805	3.3673
		3.61092	3.80666	3.17805	3.3673
		3.61092	3.80666	3.17805	3.3673
		3.61092	3.80666	3.17805	3.3673
		3.61092	3.80666	3.17805	3.3673
		3.61092	3.80666	3.17805	3.3673
		3.61092	3.80666	3.17805	3.3673
		3.61092	3.80666	3.17805	3.3673
		3.61092	3.80666	3.17805	3.3673
		3.61092	3.80666	3.17805	3.3673
		3.61092	3.80666	3.17805	3.3673
		3.61092	3.80666	3.17805	3.3673
		3.61092	3.80666	3.17805	3.3673
		3.61092	3.80666	3.17805	3.3673
		3.61092	3.80666	3.17805	3.3673
		3.61092	3.80666	3.17805	3.3673
		3.61092	3.80666	3.17805	3.3673
		3.61092	3.80666	3.17805	3.3673
		3.61092	3.80666	3.17805	3.3673
		3.61092	3.80666	3.17805	3.3673
		3.61092	3.80666	3.17805	3.3673
		3.61092	3.80666	3.17805	3.3673
		3.61092	3.80666	3.17805	3.3673
		3.61092	3.80666	3.17805	3.3673
		3.61092	3.80666	3.17805	3.3673
		3.61092	3.80666	3.17805	3.3673
		3.61092	3.80666	3.17805	3.3673
		3.61092	3.80666	3.17805	3.3673
		3.61092	3.80666	3.17805	3.3673
		3.61092	3.80666	3.17805	3.3673
		3.61092	3.78419	3.17805	3.3673
		3.61092	3.78419	3.17805	3.3673
		3.61092	3.78419	3.17805	3.3673
		3.61092	3.78419	3.17805	3.3673
		3.61092	3.78419	3.17805	3.3673
		3.61092	3.78419	3.17805	3.3673
		3.61092	3.78419	3.17805	3.3673
		3.61092	3.78419	3.17805	3.3673
		3.61092	3.78419	3.17805	3.3673
		3.61092	3.78419	3.17805	3.3673
		3.61092	3.78419	3.17805	3.3673
		3.61092	3.78419	3.13549	3.3673
		3.61092	3.78419	3.13549	3.3673
		3.61092	3.78419	3.13549	3.3673
		3.61092	3.78419	3.13549	3.3673
		3.61092	3.78419	3.13549	3.3673
		3.61092	3.78419	3.13549	3.3673
		3.61092	3.78419	3.13549	3.3673
		3.61092	3.78419	3.13549	3.3673
		3.61092	3.78419	3.13549	3.3673
		3.61092	3.78419	3.13549	3.3673
		3.61092	3.78419	3.13549	3.3673
		3.61092	3.78419	3.13549	3.3322
		3.61092	3.78419	3.13549	3.3322
		3.61092	3.78419	3.13549	3.3322
		3.61092	3.78419	3.13549	3.3322
		3.61092	3.78419	3.13549	3.3322
		3.61092	3.78419	3.13549	3.3322
		3.61092	3.78419	3.13549	3.3322
		3.58352	3.7612	3.13549	3.3322
		3.58352	3.7612	3.13549	3.3322
		3.58352	3.7612	3.13549	3.3322
		3.58352	3.7612	3.13549	3.3322
		3.58352	3.7612	3.13549	3.3322
		3.58352	3.7612	3.13549	3.3322
		3.58352	3.7612	3.13549	3.3322
		3.58352	3.7612	3.13549	3.3322
		3.58352	3.7612	3.13549	3.3322
		3.58352	3.7612	3.13549	3.3322
		3.58352	3.7612	3.13549	3.3322
		3.58352	3.7612	3.13549	3.3322
		3.58352	3.7612	3.13549	3.3322
		3.58352	3.7612	3.13549	3.3322
		3.58352	3.7612	3.13549	3.3322
		3.58352	3.7612	3.13549	3.3322
		3.58352	3.7612	3.13549	3.3322
		3.58352	3.7612	3.13549	3.3322
		3.58352	3.7612	3.13549	3.3322
		3.58352	3.7612	3.13549	3.3322
		3.58352	3.7612	3.13549	3.3322
		3.58352	3.7612	3.13549	3.3322
		3.58352	3.7612	3.13549	3.3322
		3.58352	3.7612	3.13549	3.3322
		3.58352	3.7612	3.13549	3.3322
		3.58352	3.7612	3.13549	3.3322
		3.58352	3.7612	3.13549	3.3322
		3.58352	3.7612	3.13549	3.3322
		3.58352	3.7612	3.13549	3.3322
		3.58352	3.7612	3.13549	3.3322
		3.58352	3.7612	3.09104	3.3322
		3.58352	3.7612	3.09104	3.3322
		3.58352	3.7612	3.09104	3.3322
		3.58352	3.7612	3.09104	3.3322
		3.58352	3.7612	3.09104	3.3322
		3.58352	3.7612	3.09104	3.3322
		3.58352	3.73767	3.09104	3.3322
		3.58352	3.73767	3.09104	3.3322
		3.58352	3.73767	3.09104	3.3322
		3.58352	3.73767	3.09104	3.3322
		3.58352	3.73767	3.09104	3.3322
		3.58352	3.73767	3.09104	3.3322
		3.58352	3.73767	3.09104	3.3322
		3.58352	3.73767	3.09104	3.3322
		3.58352	3.73767	3.09104	3.3322
		3.58352	3.73767	3.09104	3.3322
		3.58352	3.73767	3.09104	3.3322
		3.58352	3.73767	3.09104	3.3322
		3.58352	3.73767	3.09104	3.3322
		3.58352	3.73767	3.09104	3.3322
		3.58352	3.73767	3.09104	3.3322
		3.58352	3.73767	3.09104	3.3322
		3.58352	3.73767	3.09104	3.3322
		3.58352	3.73767	3.09104	3.29584
		3.58352	3.73767	3.09104	3.29584
		3.58352	3.73767	3.09104	3.29584
		3.58352	3.73767	3.09104	3.29584
		3.58352	3.73767	3.09104	3.29584
		3.58352	3.73767	3.09104	3.29584
		3.58352	3.73767	3.09104	3.29584
		3.58352	3.73767	3.09104	3.29584
		3.58352	3.73767	3.09104	3.29584
		3.58352	3.73767	3.09104	3.29584
		3.58352	3.73767	3.09104	3.29584
		3.58352	3.73767	3.09104	3.29584
		3.58352	3.71357	3.09104	3.29584
		3.58352	3.71357	3.09104	3.29584
		3.55535	3.71357	3.09104	3.29584
		3.55535	3.71357	3.09104	3.29584
		3.55535	3.71357	3.09104	3.29584
		3.55535	3.71357	3.09104	3.29584
		3.55535	3.71357	3.09104	3.29584
		3.55535	3.71357	3.09104	3.29584
		3.55535	3.71357	3.09104	3.29584
		3.55535	3.71357	3.09104	3.29584
		3.55535	3.71357	3.09104	3.29584
		3.55535	3.71357	3.09104	3.29584
		3.55535	3.71357	3.09104	3.29584
		3.55535	3.71357	3.09104	3.29584
		3.55535	3.71357	3.09104	3.29584
		3.55535	3.71357	3.09104	3.29584
		3.55535	3.71357	3.09104	3.29584
		3.55535	3.71357	3.09104	3.29584
		3.55535	3.71357	3.09104	3.29584
		3.55535	3.71357	3.09104	3.29584
		3.55535	3.71357	3.09104	3.29584
		3.55535	3.71357	3.09104	3.29584
		3.55535	3.71357	3.09104	3.29584
		3.55535	3.71357	3.09104	3.29584
		3.55535	3.71357	3.09104	3.29584
		3.55535	3.71357	3.09104	3.29584
		3.55535	3.71357	3.09104	3.29584
		3.55535	3.71357	3.09104	3.29584
		3.55535	3.71357	3.09104	3.29584
		3.55535	3.71357	3.09104	3.29584
		3.55535	3.71357	3.09104	3.29584
		3.55535	3.71357	3.04452	3.29584
		3.55535	3.71357	3.04452	3.29584
		3.55535	3.71357	3.04452	3.29584
		3.55535	3.68888	3.04452	3.29584
		3.55535	3.68888	3.04452	3.29584
		3.55535	3.68888	3.04452	3.29584
		3.55535	3.68888	3.04452	3.29584
		3.55535	3.68888	3.04452	3.29584
		3.55535	3.68888	3.04452	3.29584
		3.55535	3.68888	3.04452	3.29584
		3.55535	3.68888	3.04452	3.29584
		3.55535	3.68888	3.04452	3.29584
		3.55535	3.68888	3.04452	3.29584
		3.55535	3.68888	3.04452	3.29584
		3.55535	3.68888	3.04452	3.29584
		3.55535	3.68888	3.04452	3.29584
		3.55535	3.68888	3.04452	3.29584
		3.55535	3.68888	3.04452	3.29584
		3.55535	3.68888	3.04452	3.29584
		3.55535	3.68888	3.04452	3.29584
		3.55535	3.68888	3.04452	3.29584
		3.55535	3.68888	3.04452	3.29584
		3.55535	3.68888	3.04452	3.29584
		3.55535	3.68888	3.04452	3.29584
		3.55535	3.68888	3.04452	3.29584
		3.55535	3.68888	3.04452	3.29584
		3.55535	3.68888	3.04452	3.29584
		3.55535	3.68888	3.04452	3.29584
		3.55535	3.68888	3.04452	3.29584
		3.55535	3.68888	3.04452	3.29584
		3.55535	3.68888	3.04452	3.29584
		3.55535	3.68888	3.04452	3.29584
		3.55535	3.68888	3.04452	3.29584
		3.55535	3.68888	3.04452	3.29584
		3.55535	3.68888	3.04452	3.29584
		3.55535	3.68888	3.04452	3.29584
		3.52636	3.68888	3.04452	3.29584
		3.52636	3.68888	3.04452	3.29584
		3.52636	3.68888	3.04452	3.29584
		3.52636	3.68888	3.04452	3.29584
		3.52636	3.68888	3.04452	3.29584
		3.52636	3.68888	3.04452	3.29584
		3.52636	3.68888	3.04452	3.29584
		3.52636	3.68888	3.04452	3.29584
		3.52636	3.68888	3.04452	3.2581
		3.52636	3.68888	3.04452	3.2581
		3.52636	3.68888	3.04452	3.2581
		3.52636	3.68888	3.04452	3.2581
		3.52636	3.68888	3.04452	3.2581
		3.52636	3.68888	3.04452	3.2581
		3.52636	3.68888	3.04452	3.2581
		3.52636	3.66356	3.04452	3.2581
		3.52636	3.66356	3.04452	3.2581
		3.52636	3.66356	3.04452	3.2581
		3.52636	3.66356	3.04452	3.2581
		3.52636	3.66356	3.04452	3.2581
		3.52636	3.66356	3.04452	3.2581
		3.52636	3.66356	3.04452	3.2581
		3.52636	3.66356	2.99573	3.2581
		3.52636	3.66356	2.99573	3.2581
		3.52636	3.66356	2.99573	3.2581
		3.52636	3.66356	2.99573	3.2581
		3.52636	3.66356	2.99573	3.2581
		3.52636	3.66356	2.99573	3.2581
		3.52636	3.66356	2.99573	3.2581
		3.52636	3.66356	2.99573	3.2581
		3.52636	3.66356	2.99573	3.2581
		3.52636	3.66356	2.99573	3.2581
		3.52636	3.66356	2.99573	3.2581
		3.52636	3.66356	2.99573	3.2581
		3.52636	3.66356	2.99573	3.2581
		3.52636	3.66356	2.99573	3.2581
		3.52636	3.66356	2.99573	3.2581
		3.52636	3.66356	2.99573	3.2581
		3.52636	3.66356	2.99573	3.2581
		3.52636	3.66356	2.99573	3.2581
		3.52636	3.66356	2.99573	3.2581
		3.52636	3.66356	2.99573	3.2581
		3.52636	3.66356	2.99573	3.2581
		3.52636	3.63759	2.99573	3.2581
		3.52636	3.63759	2.99573	3.2581
		3.52636	3.63759	2.99573	3.2581
		3.52636	3.63759	2.99573	3.2581
		3.52636	3.63759	2.99573	3.2581
		3.52636	3.63759	2.99573	3.2581
		3.52636	3.63759	2.99573	3.2581
		3.52636	3.63759	2.99573	3.2581
		3.52636	3.63759	2.99573	3.2581
		3.52636	3.63759	2.99573	3.2581
		3.52636	3.63759	2.99573	3.2581
		3.52636	3.63759	2.99573	3.2581
		3.52636	3.63759	2.99573	3.2581
		3.52636	3.63759	2.99573	3.2581
		3.52636	3.63759	2.99573	3.2581
		3.52636	3.63759	2.99573	3.2581
		3.52636	3.63759	2.99573	3.2581
		3.52636	3.63759	2.99573	3.2581
		3.52636	3.63759	2.99573	3.2581
		3.52636	3.63759	2.99573	3.2581
		3.52636	3.63759	2.99573	3.2581
		3.52636	3.63759	2.99573	3.2581
		3.52636	3.63759	2.99573	3.2581
		3.52636	3.63759	2.99573	3.2581
		3.52636	3.63759	2.99573	3.2581
		3.52636	3.63759	2.99573	3.2581
		3.52636	3.63759	2.99573	3.2581
		3.52636	3.63759	2.99573	3.2581
		3.52636	3.63759	2.99573	3.2581
		3.52636	3.63759	2.99573	3.2581
		3.52636	3.63759	2.99573	3.2581
		3.52636	3.63759	2.99573	3.2581
		3.49651	3.63759	2.99573	3.21888
		3.49651	3.63759	2.99573	3.21888
		3.49651	3.63759	2.99573	3.21888
		3.49651	3.63759	2.99573	3.21888
		3.49651	3.63759	2.99573	3.21888
		3.49651	3.61092	2.94444	3.21888
		3.49651	3.61092	2.94444	3.21888
		3.49651	3.61092	2.94444	3.21888
		3.49651	3.61092	2.94444	3.21888
		3.49651	3.61092	2.94444	3.21888
		3.49651	3.61092	2.94444	3.21888
		3.49651	3.61092	2.94444	3.21888
		3.49651	3.61092	2.94444	3.21888
		3.49651	3.61092	2.94444	3.21888
		3.49651	3.61092	2.94444	3.21888
		3.49651	3.61092	2.94444	3.21888
		3.49651	3.61092	2.94444	3.21888
		3.49651	3.61092	2.94444	3.21888
		3.49651	3.61092	2.94444	3.21888
		3.49651	3.61092	2.94444	3.21888
		3.49651	3.61092	2.94444	3.21888
		3.49651	3.61092	2.94444	3.21888
		3.49651	3.61092	2.94444	3.21888
		3.49651	3.61092	2.94444	3.21888
		3.49651	3.61092	2.94444	3.21888
		3.49651	3.61092	2.94444	3.21888
		3.49651	3.61092	2.94444	3.21888
		3.49651	3.61092	2.94444	3.21888
		3.49651	3.61092	2.94444	3.21888
		3.49651	3.61092	2.94444	3.21888
		3.49651	3.61092	2.94444	3.21888
		3.49651	3.61092	2.94444	3.21888
		3.49651	3.61092	2.94444	3.21888
		3.49651	3.61092	2.94444	3.21888
		3.49651	3.61092	2.94444	3.21888
		3.49651	3.61092	2.94444	3.21888
		3.49651	3.61092	2.94444	3.21888
		3.49651	3.61092	2.94444	3.21888
		3.49651	3.61092	2.94444	3.21888
		3.49651	3.61092	2.94444	3.21888
		3.49651	3.58352	2.94444	3.21888
		3.49651	3.58352	2.94444	3.21888
		3.49651	3.58352	2.94444	3.21888
		3.49651	3.58352	2.94444	3.21888
		3.49651	3.58352	2.94444	3.21888
		3.49651	3.58352	2.94444	3.21888
		3.49651	3.58352	2.94444	3.21888
		3.49651	3.58352	2.94444	3.21888
		3.49651	3.58352	2.94444	3.21888
		3.49651	3.58352	2.94444	3.21888
		3.49651	3.58352	2.94444	3.21888
		3.49651	3.58352	2.94444	3.21888
		3.49651	3.58352	2.94444	3.21888
		3.49651	3.58352	2.94444	3.21888
		3.49651	3.58352	2.94444	3.21888
		3.49651	3.58352	2.94444	3.21888
		3.49651	3.58352	2.94444	3.21888
		3.49651	3.58352	2.94444	3.21888
		3.49651	3.58352	2.94444	3.21888
		3.49651	3.58352	2.94444	3.21888
		3.49651	3.58352	2.89037	3.21888
		3.49651	3.58352	2.89037	3.21888
		3.49651	3.58352	2.89037	3.21888
		3.49651	3.58352	2.89037	3.21888
		3.49651	3.58352	2.89037	3.21888
		3.49651	3.58352	2.89037	3.21888
		3.49651	3.58352	2.89037	3.21888
		3.49651	3.58352	2.89037	3.21888
		3.49651	3.58352	2.89037	3.21888
		3.49651	3.58352	2.89037	3.21888
		3.49651	3.58352	2.89037	3.21888
		3.49651	3.58352	2.89037	3.21888
		3.49651	3.58352	2.89037	3.21888
		3.49651	3.58352	2.89037	3.21888
		3.46574	3.58352	2.89037	3.21888
		3.46574	3.58352	2.89037	3.21888
		3.46574	3.55535	2.89037	3.21888
		3.46574	3.55535	2.89037	3.21888
		3.46574	3.55535	2.89037	3.21888
		3.46574	3.55535	2.89037	3.21888
		3.46574	3.55535	2.89037	3.21888
		3.46574	3.55535	2.89037	3.21888
		3.46574	3.55535	2.89037	3.21888
		3.46574	3.55535	2.89037	3.21888
		3.46574	3.55535	2.89037	3.21888
		3.46574	3.55535	2.89037	3.21888
		3.46574	3.55535	2.89037	3.21888
		3.46574	3.55535	2.89037	3.21888
		3.46574	3.55535	2.89037	3.21888
		3.46574	3.55535	2.89037	3.21888
		3.46574	3.55535	2.89037	3.21888
		3.46574	3.55535	2.89037	3.21888
		3.46574	3.55535	2.89037	3.21888
		3.46574	3.55535	2.89037	3.21888
		3.46574	3.55535	2.89037	3.21888
		3.46574	3.55535	2.89037	3.21888
		3.46574	3.55535	2.89037	3.21888
		3.46574	3.55535	2.89037	3.21888
		3.46574	3.55535	2.89037	3.21888
		3.46574	3.55535	2.89037	3.21888
		3.46574	3.55535	2.89037	3.21888
		3.46574	3.55535	2.89037	3.21888
		3.46574	3.55535	2.89037	3.17805
		3.46574	3.55535	2.89037	3.17805
		3.46574	3.55535	2.89037	3.17805
		3.46574	3.55535	2.89037	3.17805
		3.46574	3.55535	2.89037	3.17805
		3.46574	3.55535	2.89037	3.17805
		3.46574	3.55535	2.89037	3.17805
		3.46574	3.55535	2.89037	3.17805
		3.46574	3.55535	2.89037	3.17805
		3.46574	3.55535	2.89037	3.17805
		3.46574	3.55535	2.89037	3.17805
		3.46574	3.55535	2.89037	3.17805
		3.46574	3.55535	2.89037	3.17805
		3.46574	3.55535	2.89037	3.17805
		3.46574	3.55535	2.89037	3.17805
		3.46574	3.55535	2.89037	3.17805
		3.46574	3.55535	2.89037	3.17805
		3.46574	3.55535	2.89037	3.17805
		3.46574	3.55535	2.89037	3.17805
		3.46574	3.52636	2.89037	3.17805
		3.46574	3.52636	2.89037	3.17805
		3.46574	3.52636	2.89037	3.17805
		3.46574	3.52636	2.89037	3.17805
		3.46574	3.52636	2.89037	3.17805
		3.46574	3.52636	2.89037	3.17805
		3.46574	3.52636	2.89037	3.17805
		3.46574	3.52636	2.89037	3.17805
		3.46574	3.52636	2.89037	3.17805
		3.46574	3.52636	2.89037	3.17805
		3.46574	3.52636	2.89037	3.17805
		3.46574	3.52636	2.89037	3.17805
		3.46574	3.52636	2.83321	3.17805
		3.46574	3.52636	2.83321	3.17805
		3.46574	3.52636	2.83321	3.17805
		3.46574	3.52636	2.83321	3.17805
		3.46574	3.52636	2.83321	3.17805
		3.46574	3.52636	2.83321	3.17805
		3.46574	3.52636	2.83321	3.17805
		3.46574	3.52636	2.83321	3.17805
		3.46574	3.52636	2.83321	3.17805
		3.46574	3.52636	2.83321	3.17805
		3.46574	3.52636	2.83321	3.17805
		3.46574	3.52636	2.83321	3.17805
		3.46574	3.52636	2.83321	3.17805
		3.46574	3.52636	2.83321	3.17805
		3.46574	3.52636	2.83321	3.17805
		3.46574	3.52636	2.83321	3.17805
		3.46574	3.52636	2.83321	3.17805
		3.46574	3.52636	2.83321	3.17805
		3.46574	3.52636	2.83321	3.17805
		3.46574	3.52636	2.83321	3.17805
		3.46574	3.52636	2.83321	3.17805
		3.46574	3.52636	2.83321	3.17805
		3.46574	3.52636	2.83321	3.17805
		3.46574	3.52636	2.83321	3.17805
		3.46574	3.52636	2.83321	3.17805
		3.46574	3.52636	2.83321	3.17805
		3.46574	3.52636	2.83321	3.17805
		3.46574	3.52636	2.83321	3.17805
		3.43399	3.52636	2.83321	3.17805
		3.43399	3.52636	2.83321	3.17805
		3.43399	3.52636	2.83321	3.17805
		3.43399	3.52636	2.83321	3.17805
		3.43399	3.52636	2.83321	3.17805
		3.43399	3.52636	2.83321	3.17805
		3.43399	3.52636	2.83321	3.17805
		3.43399	3.52636	2.83321	3.17805
		3.43399	3.52636	2.83321	3.17805
		3.43399	3.52636	2.83321	3.17805
		3.43399	3.52636	2.83321	3.17805
		3.43399	3.52636	2.83321	3.17805
		3.43399	3.52636	2.83321	3.17805
		3.43399	3.52636	2.83321	3.17805
		3.43399	3.52636	2.83321	3.17805
		3.43399	3.52636	2.83321	3.17805
		3.43399	3.49651	2.83321	3.17805
		3.43399	3.49651	2.83321	3.17805
		3.43399	3.49651	2.83321	3.17805
		3.43399	3.49651	2.83321	3.17805
		3.43399	3.49651	2.83321	3.17805
		3.43399	3.49651	2.83321	3.17805
		3.43399	3.49651	2.83321	3.17805
		3.43399	3.49651	2.83321	3.17805
		3.43399	3.49651	2.83321	3.17805
		3.43399	3.49651	2.83321	3.17805
		3.43399	3.49651	2.83321	3.17805
		3.43399	3.49651	2.83321	3.17805
		3.43399	3.49651	2.83321	3.17805
		3.43399	3.49651	2.83321	3.17805
		3.43399	3.49651	2.83321	3.17805
		3.43399	3.49651	2.83321	3.17805
		3.43399	3.49651	2.83321	3.17805
		3.43399	3.49651	2.83321	3.17805
		3.43399	3.49651	2.83321	3.17805
		3.43399	3.49651	2.83321	3.17805
		3.43399	3.49651	2.83321	3.17805
		3.43399	3.49651	2.83321	3.17805
		3.43399	3.49651	2.77259	3.17805
		3.43399	3.49651	2.77259	3.17805
		3.43399	3.49651	2.77259	3.17805
		3.43399	3.49651	2.77259	3.17805
		3.43399	3.49651	2.77259	3.17805
		3.43399	3.49651	2.77259	3.17805
		3.43399	3.49651	2.77259	3.17805
		3.43399	3.49651	2.77259	3.17805
		3.43399	3.49651	2.77259	3.17805
		3.43399	3.49651	2.77259	3.17805
		3.43399	3.49651	2.77259	3.17805
		3.43399	3.49651	2.77259	3.17805
		3.43399	3.49651	2.77259	3.17805
		3.43399	3.49651	2.77259	3.17805
		3.43399	3.49651	2.77259	3.17805
		3.43399	3.49651	2.77259	3.17805
		3.43399	3.49651	2.77259	3.17805
		3.43399	3.49651	2.77259	3.17805
		3.43399	3.49651	2.77259	3.13549
		3.43399	3.49651	2.77259	3.13549
		3.43399	3.49651	2.77259	3.13549
		3.43399	3.46574	2.77259	3.13549
		3.43399	3.46574	2.77259	3.13549
		3.43399	3.46574	2.77259	3.13549
		3.43399	3.46574	2.77259	3.13549
		3.43399	3.46574	2.77259	3.13549
		3.43399	3.46574	2.77259	3.13549
		3.43399	3.46574	2.77259	3.13549
		3.43399	3.46574	2.77259	3.13549
		3.43399	3.46574	2.77259	3.13549
		3.43399	3.46574	2.77259	3.13549
		3.43399	3.46574	2.77259	3.13549
		3.43399	3.46574	2.77259	3.13549
		3.43399	3.46574	2.77259	3.13549
		3.43399	3.46574	2.77259	3.13549
		3.43399	3.46574	2.77259	3.13549
		3.43399	3.46574	2.77259	3.13549
		3.43399	3.46574	2.77259	3.13549
		3.43399	3.46574	2.77259	3.13549
		3.43399	3.46574	2.77259	3.13549
		3.43399	3.46574	2.77259	3.13549
		3.43399	3.46574	2.77259	3.13549
		3.43399	3.46574	2.77259	3.13549
		3.43399	3.46574	2.77259	3.13549
		3.43399	3.46574	2.77259	3.13549
		3.4012	3.46574	2.77259	3.13549
		3.4012	3.46574	2.77259	3.13549
		3.4012	3.46574	2.77259	3.13549
		3.4012	3.46574	2.77259	3.13549
		3.4012	3.46574	2.77259	3.13549
		3.4012	3.46574	2.77259	3.13549
		3.4012	3.46574	2.77259	3.13549
		3.4012	3.46574	2.77259	3.13549
		3.4012	3.46574	2.77259	3.13549
		3.4012	3.46574	2.77259	3.13549
		3.4012	3.46574	2.77259	3.13549
		3.4012	3.46574	2.77259	3.13549
		3.4012	3.46574	2.77259	3.13549
		3.4012	3.46574	2.77259	3.13549
		3.4012	3.46574	2.77259	3.13549
		3.4012	3.46574	2.77259	3.13549
		3.4012	3.46574	2.77259	3.13549
		3.4012	3.46574	2.77259	3.13549
		3.4012	3.46574	2.77259	3.13549
		3.4012	3.46574	2.77259	3.13549
		3.4012	3.46574	2.77259	3.13549
		3.4012	3.46574	2.77259	3.13549
		3.4012	3.46574	2.77259	3.13549
		3.4012	3.46574	2.77259	3.13549
		3.4012	3.46574	2.77259	3.13549
		3.4012	3.46574	2.77259	3.13549
		3.4012	3.46574	2.77259	3.13549
		3.4012	3.46574	2.77259	3.13549
		3.4012	3.43399	2.77259	3.13549
		3.4012	3.43399	2.77259	3.13549
		3.4012	3.43399	2.77259	3.13549
		3.4012	3.43399	2.70805	3.13549
		3.4012	3.43399	2.70805	3.13549
		3.4012	3.43399	2.70805	3.13549
		3.4012	3.43399	2.70805	3.13549
		3.4012	3.43399	2.70805	3.13549
		3.4012	3.43399	2.70805	3.13549
		3.4012	3.43399	2.70805	3.13549
		3.4012	3.43399	2.70805	3.13549
		3.4012	3.43399	2.70805	3.13549
		3.4012	3.43399	2.70805	3.13549
		3.4012	3.43399	2.70805	3.13549
		3.4012	3.43399	2.70805	3.13549
		3.4012	3.43399	2.70805	3.13549
		3.4012	3.43399	2.70805	3.13549
		3.4012	3.43399	2.70805	3.13549
		3.4012	3.43399	2.70805	3.13549
		3.4012	3.43399	2.70805	3.13549
		3.4012	3.43399	2.70805	3.13549
		3.4012	3.43399	2.70805	3.13549
		3.4012	3.43399	2.70805	3.13549
		3.4012	3.43399	2.70805	3.13549
		3.4012	3.43399	2.70805	3.13549
		3.4012	3.43399	2.70805	3.13549
		3.4012	3.43399	2.70805	3.13549
		3.4012	3.43399	2.70805	3.13549
		3.4012	3.43399	2.70805	3.13549
		3.4012	3.43399	2.70805	3.13549
		3.4012	3.43399	2.70805	3.13549
		3.4012	3.43399	2.70805	3.13549
		3.4012	3.43399	2.70805	3.13549
		3.4012	3.43399	2.70805	3.13549
		3.4012	3.43399	2.70805	3.13549
		3.4012	3.43399	2.70805	3.13549
		3.4012	3.43399	2.70805	3.13549
		3.4012	3.43399	2.70805	3.13549
		3.4012	3.43399	2.70805	3.13549
		3.4012	3.43399	2.70805	3.13549
		3.4012	3.43399	2.70805	3.13549
		3.4012	3.43399	2.70805	3.13549
		3.4012	3.43399	2.70805	3.13549
		3.4012	3.43399	2.70805	3.13549
		3.4012	3.43399	2.70805	3.13549
		3.4012	3.4012	2.70805	3.13549
		3.4012	3.4012	2.70805	3.13549
		3.4012	3.4012	2.70805	3.13549
		3.4012	3.4012	2.70805	3.13549
		3.4012	3.4012	2.70805	3.09104
		3.4012	3.4012	2.70805	3.09104
		3.4012	3.4012	2.70805	3.09104
		3.4012	3.4012	2.70805	3.09104
		3.4012	3.4012	2.70805	3.09104
		3.4012	3.4012	2.70805	3.09104
		3.4012	3.4012	2.70805	3.09104
		3.4012	3.4012	2.70805	3.09104
		3.4012	3.4012	2.70805	3.09104
		3.4012	3.4012	2.70805	3.09104
		3.4012	3.4012	2.70805	3.09104
		3.4012	3.4012	2.70805	3.09104
		3.4012	3.4012	2.70805	3.09104
		3.4012	3.4012	2.70805	3.09104
		3.4012	3.4012	2.70805	3.09104
		3.4012	3.4012	2.70805	3.09104
		3.4012	3.4012	2.70805	3.09104
		3.4012	3.4012	2.70805	3.09104
		3.4012	3.4012	2.70805	3.09104
		3.4012	3.4012	2.70805	3.09104
		3.4012	3.4012	2.70805	3.09104
		3.4012	3.4012	2.70805	3.09104
		3.4012	3.4012	2.70805	3.09104
		3.4012	3.4012	2.70805	3.09104
		3.4012	3.4012	2.63906	3.09104
		3.3673	3.4012	2.63906	3.09104
		3.3673	3.4012	2.63906	3.09104
		3.3673	3.4012	2.63906	3.09104
		3.3673	3.4012	2.63906	3.09104
		3.3673	3.4012	2.63906	3.09104
		3.3673	3.4012	2.63906	3.09104
		3.3673	3.4012	2.63906	3.09104
		3.3673	3.4012	2.63906	3.09104
		3.3673	3.4012	2.63906	3.09104
		3.3673	3.4012	2.63906	3.09104
		3.3673	3.4012	2.63906	3.09104
		3.3673	3.4012	2.63906	3.09104
		3.3673	3.4012	2.63906	3.09104
		3.3673	3.4012	2.63906	3.09104
		3.3673	3.4012	2.63906	3.09104
		3.3673	3.4012	2.63906	3.09104
		3.3673	3.4012	2.63906	3.09104
		3.3673	3.4012	2.63906	3.09104
		3.3673	3.3673	2.63906	3.09104
		3.3673	3.3673	2.63906	3.09104
		3.3673	3.3673	2.63906	3.09104
		3.3673	3.3673	2.63906	3.09104
		3.3673	3.3673	2.63906	3.09104
		3.3673	3.3673	2.63906	3.09104
		3.3673	3.3673	2.63906	3.09104
		3.3673	3.3673	2.63906	3.09104
		3.3673	3.3673	2.63906	3.09104
		3.3673	3.3673	2.63906	3.09104
		3.3673	3.3673	2.63906	3.09104
		3.3673	3.3673	2.63906	3.09104
		3.3673	3.3673	2.63906	3.09104
		3.3673	3.3673	2.63906	3.09104
		3.3673	3.3673	2.63906	3.09104
		3.3673	3.3673	2.63906	3.09104
		3.3673	3.3673	2.63906	3.09104
		3.3673	3.3673	2.63906	3.09104
		3.3673	3.3673	2.63906	3.09104
		3.3673	3.3673	2.63906	3.09104
		3.3673	3.3673	2.63906	3.09104
		3.3673	3.3673	2.63906	3.09104
		3.3673	3.3673	2.63906	3.09104
		3.3673	3.3673	2.63906	3.09104
		3.3673	3.3673	2.63906	3.09104
		3.3673	3.3673	2.63906	3.09104
		3.3673	3.3673	2.63906	3.09104
		3.3673	3.3673	2.63906	3.09104
		3.3673	3.3673	2.63906	3.09104
		3.3673	3.3673	2.63906	3.09104
		3.3673	3.3673	2.63906	3.09104
		3.3673	3.3673	2.63906	3.09104
		3.3673	3.3673	2.63906	3.09104
		3.3673	3.3673	2.63906	3.09104
		3.3673	3.3673	2.63906	3.09104
		3.3673	3.3673	2.63906	3.09104
		3.3673	3.3673	2.63906	3.09104
		3.3673	3.3673	2.63906	3.09104
		3.3673	3.3673	2.63906	3.09104
		3.3673	3.3673	2.63906	3.09104
		3.3673	3.3673	2.63906	3.09104
		3.3673	3.3673	2.63906	3.09104
		3.3673	3.3673	2.63906	3.09104
		3.3673	3.3673	2.63906	3.09104
		3.3673	3.3673	2.63906	3.09104
		3.3673	3.3673	2.63906	3.09104
		3.3673	3.3673	2.63906	3.09104
		3.3673	3.3673	2.63906	3.09104
		3.3673	3.3673	2.63906	3.09104
		3.3673	3.3673	2.63906	3.09104
		3.3673	3.3673	2.63906	3.09104
		3.3673	3.3673	2.63906	3.09104
		3.3673	3.3673	2.63906	3.09104
		3.3673	3.3673	2.63906	3.09104
		3.3673	3.3673	2.63906	3.09104
		3.3673	3.3322	2.63906	3.09104
		3.3673	3.3322	2.63906	3.09104
		3.3673	3.3322	2.63906	3.09104
		3.3673	3.3322	2.63906	3.09104
		3.3673	3.3322	2.63906	3.09104
		3.3673	3.3322	2.63906	3.09104
		3.3673	3.3322	2.63906	3.09104
		3.3673	3.3322	2.63906	3.09104
		3.3673	3.3322	2.63906	3.09104
		3.3673	3.3322	2.56495	3.09104
		3.3673	3.3322	2.56495	3.09104
		3.3673	3.3322	2.56495	3.09104
		3.3673	3.3322	2.56495	3.09104
		3.3673	3.3322	2.56495	3.09104
		3.3673	3.3322	2.56495	3.09104
		3.3673	3.3322	2.56495	3.09104
		3.3673	3.3322	2.56495	3.09104
		3.3673	3.3322	2.56495	3.09104
		3.3673	3.3322	2.56495	3.09104
		3.3673	3.3322	2.56495	3.09104
		3.3673	3.3322	2.56495	3.09104
		3.3673	3.3322	2.56495	3.09104
		3.3673	3.3322	2.56495	3.09104
		3.3673	3.3322	2.56495	3.09104
		3.3673	3.3322	2.56495	3.09104
		3.3673	3.3322	2.56495	3.09104
		3.3673	3.3322	2.56495	3.09104
		3.3673	3.3322	2.56495	3.09104
		3.3673	3.3322	2.56495	3.09104
		3.3673	3.3322	2.56495	3.09104
		3.3673	3.3322	2.56495	3.09104
		3.3673	3.3322	2.56495	3.09104
		3.3673	3.3322	2.56495	3.09104
		3.3673	3.3322	2.56495	3.04452
		3.3673	3.3322	2.56495	3.04452
		3.3673	3.3322	2.56495	3.04452
		3.3673	3.3322	2.56495	3.04452
		3.3673	3.3322	2.56495	3.04452
		3.3673	3.3322	2.56495	3.04452
		3.3673	3.3322	2.56495	3.04452
		3.3673	3.3322	2.56495	3.04452
		3.3673	3.3322	2.56495	3.04452
		3.3673	3.3322	2.56495	3.04452
		3.3673	3.3322	2.56495	3.04452
		3.3673	3.3322	2.56495	3.04452
		3.3673	3.3322	2.56495	3.04452
		3.3673	3.3322	2.56495	3.04452
		3.3673	3.3322	2.56495	3.04452
		3.3322	3.3322	2.56495	3.04452
		3.3322	3.3322	2.56495	3.04452
		3.3322	3.3322	2.56495	3.04452
		3.3322	3.3322	2.56495	3.04452
		3.3322	3.3322	2.56495	3.04452
		3.3322	3.3322	2.56495	3.04452
		3.3322	3.3322	2.56495	3.04452
		3.3322	3.3322	2.56495	3.04452
		3.3322	3.3322	2.56495	3.04452
		3.3322	3.3322	2.56495	3.04452
		3.3322	3.3322	2.56495	3.04452
		3.3322	3.3322	2.56495	3.04452
		3.3322	3.3322	2.56495	3.04452
		3.3322	3.3322	2.56495	3.04452
		3.3322	3.3322	2.56495	3.04452
		3.3322	3.3322	2.56495	3.04452
		3.3322	3.3322	2.56495	3.04452
		3.3322	3.29584	2.56495	3.04452
		3.3322	3.29584	2.56495	3.04452
		3.3322	3.29584	2.56495	3.04452
		3.3322	3.29584	2.56495	3.04452
		3.3322	3.29584	2.56495	3.04452
		3.3322	3.29584	2.56495	3.04452
		3.3322	3.29584	2.56495	3.04452
		3.3322	3.29584	2.56495	3.04452
		3.3322	3.29584	2.56495	3.04452
		3.3322	3.29584	2.56495	3.04452
		3.3322	3.29584	2.56495	3.04452
		3.3322	3.29584	2.56495	3.04452
		3.3322	3.29584	2.56495	3.04452
		3.3322	3.29584	2.56495	3.04452
		3.3322	3.29584	2.56495	3.04452
		3.3322	3.29584	2.56495	3.04452
		3.3322	3.29584	2.56495	3.04452
		3.3322	3.29584	2.56495	3.04452
		3.3322	3.29584	2.56495	3.04452
		3.3322	3.29584	2.56495	3.04452
		3.3322	3.29584	2.56495	3.04452
		3.3322	3.29584	2.56495	3.04452
		3.3322	3.29584	2.56495	3.04452
		3.3322	3.29584	2.56495	3.04452
		3.3322	3.29584	2.56495	3.04452
		3.3322	3.29584	2.56495	3.04452
		3.3322	3.29584	2.56495	3.04452
		3.3322	3.29584	2.56495	3.04452
		3.3322	3.29584	2.56495	3.04452
		3.3322	3.29584	2.56495	3.04452
		3.3322	3.29584	2.56495	3.04452
		3.3322	3.29584	2.56495	3.04452
		3.3322	3.29584	2.56495	3.04452
		3.3322	3.29584	2.56495	3.04452
		3.3322	3.29584	2.56495	3.04452
		3.3322	3.29584	2.56495	3.04452
		3.3322	3.29584	2.56495	3.04452
		3.3322	3.29584	2.56495	3.04452
		3.3322	3.29584	2.56495	3.04452
		3.3322	3.29584	2.56495	3.04452
		3.3322	3.29584	2.56495	3.04452
		3.3322	3.29584	2.56495	3.04452
		3.3322	3.29584	2.56495	3.04452
		3.3322	3.29584	2.56495	3.04452
		3.3322	3.29584	2.56495	3.04452
		3.3322	3.29584	2.56495	3.04452
		3.3322	3.29584	2.56495	3.04452
		3.3322	3.29584	2.56495	3.04452
		3.3322	3.29584	2.56495	3.04452
		3.3322	3.29584	2.56495	3.04452
		3.3322	3.29584	2.56495	3.04452
		3.3322	3.29584	2.56495	3.04452
		3.3322	3.29584	2.56495	3.04452
		3.3322	3.29584	2.56495	3.04452
		3.3322	3.29584	2.56495	3.04452
		3.3322	3.29584	2.48491	3.04452
		3.3322	3.29584	2.48491	3.04452
		3.3322	3.29584	2.48491	3.04452
		3.3322	3.2581	2.48491	3.04452
		3.3322	3.2581	2.48491	3.04452
		3.3322	3.2581	2.48491	3.04452
		3.3322	3.2581	2.48491	3.04452
		3.3322	3.2581	2.48491	3.04452
		3.3322	3.2581	2.48491	3.04452
		3.3322	3.2581	2.48491	3.04452
		3.3322	3.2581	2.48491	3.04452
		3.3322	3.2581	2.48491	3.04452
		3.3322	3.2581	2.48491	3.04452
		3.3322	3.2581	2.48491	3.04452
		3.3322	3.2581	2.48491	3.04452
		3.3322	3.2581	2.48491	3.04452
		3.3322	3.2581	2.48491	3.04452
		3.3322	3.2581	2.48491	3.04452
		3.3322	3.2581	2.48491	3.04452
		3.3322	3.2581	2.48491	3.04452
		3.3322	3.2581	2.48491	3.04452
		3.3322	3.2581	2.48491	3.04452
		3.3322	3.2581	2.48491	3.04452
		3.3322	3.2581	2.48491	3.04452
		3.3322	3.2581	2.48491	3.04452
		3.3322	3.2581	2.48491	3.04452
		3.3322	3.2581	2.48491	3.04452
		3.3322	3.2581	2.48491	3.04452
		3.3322	3.2581	2.48491	3.04452
		3.3322	3.2581	2.48491	3.04452
		3.3322	3.2581	2.48491	3.04452
		3.3322	3.2581	2.48491	3.04452
		3.3322	3.2581	2.48491	3.04452
		3.3322	3.2581	2.48491	3.04452
		3.3322	3.2581	2.48491	3.04452
		3.3322	3.2581	2.48491	3.04452
		3.3322	3.2581	2.48491	3.04452
		3.3322	3.2581	2.48491	3.04452
		3.3322	3.2581	2.48491	3.04452
		3.3322	3.2581	2.48491	3.04452
		3.3322	3.2581	2.48491	3.04452
		3.3322	3.2581	2.48491	3.04452
		3.3322	3.2581	2.48491	3.04452
		3.3322	3.2581	2.48491	3.04452
		3.3322	3.2581	2.48491	3.04452
		3.3322	3.2581	2.48491	3.04452
		3.3322	3.2581	2.48491	3.04452
		3.3322	3.2581	2.48491	3.04452
		3.3322	3.2581	2.48491	3.04452
		3.3322	3.2581	2.48491	3.04452
		3.3322	3.2581	2.48491	3.04452
		3.3322	3.2581	2.48491	3.04452
		3.3322	3.2581	2.48491	3.04452
		3.3322	3.2581	2.48491	3.04452
		3.3322	3.2581	2.48491	3.04452
		3.3322	3.2581	2.48491	3.04452
		3.3322	3.2581	2.48491	3.04452
		3.3322	3.2581	2.48491	3.04452
		3.3322	3.2581	2.48491	3.04452
		3.3322	3.2581	2.48491	3.04452
		3.3322	3.2581	2.48491	3.04452
		3.3322	3.2581	2.48491	3.04452
		3.3322	3.2581	2.48491	3.04452
		3.3322	3.2581	2.48491	3.04452
		3.3322	3.2581	2.48491	3.04452
		3.3322	3.2581	2.48491	3.04452
		3.3322	3.2581	2.48491	3.04452
		3.3322	3.2581	2.48491	3.04452
		3.3322	3.21888	2.48491	2.99573
		3.3322	3.21888	2.48491	2.99573
		3.29584	3.21888	2.48491	2.99573
		3.29584	3.21888	2.48491	2.99573
		3.29584	3.21888	2.48491	2.99573
		3.29584	3.21888	2.48491	2.99573
		3.29584	3.21888	2.48491	2.99573
		3.29584	3.21888	2.48491	2.99573
		3.29584	3.21888	2.48491	2.99573
		3.29584	3.21888	2.48491	2.99573
		3.29584	3.21888	2.48491	2.99573
		3.29584	3.21888	2.48491	2.99573
		3.29584	3.21888	2.48491	2.99573
		3.29584	3.21888	2.3979	2.99573
		3.29584	3.21888	2.3979	2.99573
		3.29584	3.21888	2.3979	2.99573
		3.29584	3.21888	2.3979	2.99573
		3.29584	3.21888	2.3979	2.99573
		3.29584	3.21888	2.3979	2.99573
		3.29584	3.21888	2.3979	2.99573
		3.29584	3.21888	2.3979	2.99573
		3.29584	3.21888	2.3979	2.99573
		3.29584	3.21888	2.3979	2.99573
		3.29584	3.21888	2.3979	2.99573
		3.29584	3.21888	2.3979	2.99573
		3.29584	3.21888	2.3979	2.99573
		3.29584	3.21888	2.3979	2.99573
		3.29584	3.21888	2.3979	2.99573
		3.29584	3.21888	2.3979	2.99573
		3.29584	3.21888	2.3979	2.99573
		3.29584	3.21888	2.3979	2.99573
		3.29584	3.21888	2.3979	2.99573
		3.29584	3.21888	2.3979	2.99573
		3.29584	3.21888	2.3979	2.99573
		3.29584	3.21888	2.3979	2.99573
		3.29584	3.21888	2.3979	2.99573
		3.29584	3.21888	2.3979	2.99573
		3.29584	3.21888	2.3979	2.99573
		3.29584	3.21888	2.3979	2.99573
		3.29584	3.21888	2.3979	2.99573
		3.29584	3.21888	2.3979	2.99573
		3.29584	3.21888	2.3979	2.99573
		3.29584	3.21888	2.3979	2.99573
		3.29584	3.21888	2.3979	2.99573
		3.29584	3.21888	2.3979	2.99573
		3.29584	3.21888	2.3979	2.99573
		3.29584	3.21888	2.3979	2.99573
		3.29584	3.21888	2.3979	2.99573
		3.29584	3.21888	2.3979	2.99573
		3.29584	3.21888	2.3979	2.99573
		3.29584	3.21888	2.3979	2.99573
		3.29584	3.21888	2.3979	2.99573
		3.29584	3.21888	2.3979	2.99573
		3.29584	3.21888	2.3979	2.99573
		3.29584	3.21888	2.3979	2.99573
		3.29584	3.21888	2.3979	2.99573
		3.29584	3.21888	2.3979	2.99573
		3.29584	3.21888	2.3979	2.99573
		3.29584	3.21888	2.3979	2.99573
		3.29584	3.21888	2.3979	2.99573
		3.29584	3.21888	2.3979	2.99573
		3.29584	3.21888	2.3979	2.99573
		3.29584	3.21888	2.3979	2.99573
		3.29584	3.21888	2.3979	2.99573
		3.29584	3.21888	2.3979	2.99573
		3.29584	3.21888	2.3979	2.99573
		3.29584	3.17805	2.3979	2.99573
		3.29584	3.17805	2.3979	2.99573
		3.29584	3.17805	2.3979	2.99573
		3.29584	3.17805	2.3979	2.99573
		3.29584	3.17805	2.3979	2.99573
		3.29584	3.17805	2.3979	2.99573
		3.29584	3.17805	2.3979	2.99573
		3.29584	3.17805	2.3979	2.99573
		3.29584	3.17805	2.3979	2.99573
		3.29584	3.17805	2.3979	2.99573
		3.29584	3.17805	2.3979	2.99573
		3.29584	3.17805	2.3979	2.99573
		3.29584	3.17805	2.3979	2.99573
		3.29584	3.17805	2.3979	2.99573
		3.29584	3.17805	2.3979	2.99573
		3.29584	3.17805	2.3979	2.99573
		3.29584	3.17805	2.3979	2.99573
		3.29584	3.17805	2.3979	2.99573
		3.29584	3.17805	2.3979	2.99573
		3.29584	3.17805	2.3979	2.99573
		3.29584	3.17805	2.3979	2.99573
		3.29584	3.17805	2.3979	2.99573
		3.29584	3.17805	2.3979	2.99573
		3.29584	3.17805	2.3979	2.99573
		3.29584	3.17805	2.3979	2.99573
		3.29584	3.17805	2.3979	2.99573
		3.29584	3.17805	2.3979	2.99573
		3.29584	3.17805	2.3979	2.99573
		3.29584	3.17805	2.3979	2.99573
		3.29584	3.17805	2.3979	2.99573
		3.29584	3.17805	2.3979	2.99573
		3.29584	3.17805	2.3979	2.99573
		3.29584	3.17805	2.3979	2.99573
		3.29584	3.17805	2.3979	2.99573
		3.29584	3.17805	2.3979	2.99573
		3.29584	3.17805	2.3979	2.99573
		3.29584	3.17805	2.3979	2.99573
		3.29584	3.17805	2.3979	2.99573
		3.29584	3.17805	2.30259	2.99573
		3.29584	3.17805	2.30259	2.99573
		3.29584	3.17805	2.30259	2.99573
		3.29584	3.17805	2.30259	2.99573
		3.29584	3.17805	2.30259	2.99573
		3.29584	3.17805	2.30259	2.99573
		3.29584	3.17805	2.30259	2.99573
		3.29584	3.17805	2.30259	2.99573
		3.29584	3.17805	2.30259	2.99573
		3.29584	3.17805	2.30259	2.99573
		3.29584	3.17805	2.30259	2.99573
		3.29584	3.17805	2.30259	2.99573
		3.29584	3.17805	2.30259	2.99573
		3.29584	3.17805	2.30259	2.99573
		3.29584	3.17805	2.30259	2.99573
		3.29584	3.17805	2.30259	2.99573
		3.29584	3.17805	2.30259	2.99573
		3.29584	3.17805	2.30259	2.99573
		3.29584	3.17805	2.30259	2.99573
		3.29584	3.17805	2.30259	2.99573
		3.29584	3.17805	2.30259	2.99573
		3.29584	3.17805	2.30259	2.99573
		3.29584	3.17805	2.30259	2.99573
		3.29584	3.17805	2.30259	2.99573
		3.29584	3.17805	2.30259	2.99573
		3.29584	3.17805	2.30259	2.99573
		3.29584	3.17805	2.30259	2.99573
		3.29584	3.17805	2.30259	2.99573
		3.29584	3.17805	2.30259	2.99573
		3.29584	3.13549	2.30259	2.99573
		3.29584	3.13549	2.30259	2.99573
		3.29584	3.13549	2.30259	2.99573
		3.29584	3.13549	2.30259	2.99573
		3.29584	3.13549	2.30259	2.99573
		3.29584	3.13549	2.30259	2.99573
		3.29584	3.13549	2.30259	2.99573
		3.29584	3.13549	2.30259	2.99573
		3.29584	3.13549	2.30259	2.99573
		3.29584	3.13549	2.30259	2.99573
		3.29584	3.13549	2.30259	2.99573
		3.29584	3.13549	2.30259	2.99573
		3.2581	3.13549	2.30259	2.99573
		3.2581	3.13549	2.30259	2.99573
		3.2581	3.13549	2.30259	2.99573
		3.2581	3.13549	2.30259	2.99573
		3.2581	3.13549	2.30259	2.99573
		3.2581	3.13549	2.30259	2.99573
		3.2581	3.13549	2.30259	2.99573
		3.2581	3.13549	2.30259	2.99573
		3.2581	3.13549	2.30259	2.99573
		3.2581	3.13549	2.30259	2.99573
		3.2581	3.13549	2.30259	2.99573
		3.2581	3.13549	2.30259	2.99573
		3.2581	3.13549	2.30259	2.99573
		3.2581	3.13549	2.30259	2.99573
		3.2581	3.13549	2.30259	2.99573
		3.2581	3.13549	2.30259	2.99573
		3.2581	3.13549	2.30259	2.99573
		3.2581	3.13549	2.30259	2.99573
		3.2581	3.13549	2.30259	2.99573
		3.2581	3.13549	2.30259	2.99573
		3.2581	3.13549	2.30259	2.99573
		3.2581	3.13549	2.30259	2.94444
		3.2581	3.13549	2.30259	2.94444
		3.2581	3.13549	2.30259	2.94444
		3.2581	3.13549	2.30259	2.94444
		3.2581	3.13549	2.30259	2.94444
		3.2581	3.13549	2.30259	2.94444
		3.2581	3.13549	2.30259	2.94444
		3.2581	3.13549	2.30259	2.94444
		3.2581	3.13549	2.30259	2.94444
		3.2581	3.13549	2.30259	2.94444
		3.2581	3.13549	2.30259	2.94444
		3.2581	3.13549	2.30259	2.94444
		3.2581	3.13549	2.30259	2.94444
		3.2581	3.13549	2.30259	2.94444
		3.2581	3.13549	2.30259	2.94444
		3.2581	3.13549	2.30259	2.94444
		3.2581	3.13549	2.30259	2.94444
		3.2581	3.13549	2.30259	2.94444
		3.2581	3.13549	2.30259	2.94444
		3.2581	3.13549	2.30259	2.94444
		3.2581	3.13549	2.30259	2.94444
		3.2581	3.13549	2.30259	2.94444
		3.2581	3.13549	2.30259	2.94444
		3.2581	3.13549	2.30259	2.94444
		3.2581	3.13549	2.30259	2.94444
		3.2581	3.13549	2.30259	2.94444
		3.2581	3.13549	2.30259	2.94444
		3.2581	3.13549	2.30259	2.94444
		3.2581	3.13549	2.30259	2.94444
		3.2581	3.13549	2.30259	2.94444
		3.2581	3.13549	2.30259	2.94444
		3.2581	3.13549	2.19722	2.94444
		3.2581	3.13549	2.19722	2.94444
		3.2581	3.13549	2.19722	2.94444
		3.2581	3.13549	2.19722	2.94444
		3.2581	3.13549	2.19722	2.94444
		3.2581	3.13549	2.19722	2.94444
		3.2581	3.13549	2.19722	2.94444
		3.2581	3.09104	2.19722	2.94444
		3.2581	3.09104	2.19722	2.94444
		3.2581	3.09104	2.19722	2.94444
		3.2581	3.09104	2.19722	2.94444
		3.2581	3.09104	2.19722	2.94444
		3.2581	3.09104	2.19722	2.94444
		3.2581	3.09104	2.19722	2.94444
		3.2581	3.09104	2.19722	2.94444
		3.2581	3.09104	2.19722	2.94444
		3.2581	3.09104	2.19722	2.94444
		3.2581	3.09104	2.19722	2.94444
		3.2581	3.09104	2.19722	2.94444
		3.2581	3.09104	2.19722	2.94444
		3.2581	3.09104	2.19722	2.94444
		3.2581	3.09104	2.19722	2.94444
		3.2581	3.09104	2.19722	2.94444
		3.2581	3.09104	2.19722	2.94444
		3.2581	3.09104	2.19722	2.94444
		3.2581	3.09104	2.19722	2.94444
		3.2581	3.09104	2.19722	2.94444
		3.2581	3.09104	2.19722	2.94444
		3.2581	3.09104	2.19722	2.94444
		3.2581	3.09104	2.19722	2.94444
		3.2581	3.09104	2.19722	2.94444
		3.2581	3.09104	2.19722	2.94444
		3.2581	3.09104	2.19722	2.94444
		3.2581	3.09104	2.19722	2.94444
		3.2581	3.09104	2.19722	2.94444
		3.2581	3.09104	2.19722	2.94444
		3.2581	3.09104	2.19722	2.94444
		3.2581	3.09104	2.19722	2.94444
		3.2581	3.09104	2.19722	2.94444
		3.2581	3.09104	2.19722	2.94444
		3.2581	3.09104	2.19722	2.94444
		3.2581	3.09104	2.19722	2.94444
		3.2581	3.09104	2.19722	2.94444
		3.2581	3.09104	2.19722	2.94444
		3.2581	3.09104	2.19722	2.94444
		3.2581	3.09104	2.19722	2.94444
		3.2581	3.09104	2.19722	2.94444
		3.2581	3.09104	2.19722	2.94444
		3.2581	3.09104	2.19722	2.94444
		3.2581	3.09104	2.19722	2.94444
		3.2581	3.09104	2.19722	2.94444
		3.2581	3.09104	2.19722	2.94444
		3.2581	3.09104	2.19722	2.94444
		3.2581	3.09104	2.19722	2.94444
		3.2581	3.09104	2.19722	2.94444
		3.2581	3.09104	2.19722	2.94444
		3.2581	3.09104	2.19722	2.94444
		3.2581	3.09104	2.19722	2.94444
		3.2581	3.09104	2.19722	2.94444
		3.2581	3.09104	2.19722	2.94444
		3.2581	3.09104	2.19722	2.94444
		3.2581	3.09104	2.19722	2.94444
		3.2581	3.09104	2.19722	2.94444
		3.2581	3.09104	2.19722	2.94444
		3.2581	3.09104	2.19722	2.94444
		3.2581	3.09104	2.19722	2.94444
		3.2581	3.09104	2.19722	2.94444
		3.2581	3.09104	2.19722	2.94444
		3.2581	3.09104	2.19722	2.94444
		3.2581	3.09104	2.19722	2.94444
		3.2581	3.09104	2.19722	2.94444
		3.2581	3.09104	2.19722	2.94444
		3.2581	3.09104	2.19722	2.94444
		3.2581	3.09104	2.19722	2.94444
		3.2581	3.09104	2.19722	2.94444
		3.2581	3.09104	2.19722	2.94444
		3.2581	3.09104	2.19722	2.94444
		3.2581	3.09104	2.19722	2.94444
		3.2581	3.09104	2.19722	2.94444
		3.2581	3.09104	2.19722	2.94444
		3.2581	3.04452	2.19722	2.94444
		3.2581	3.04452	2.19722	2.94444
		3.2581	3.04452	2.19722	2.94444
		3.2581	3.04452	2.19722	2.94444
		3.2581	3.04452	2.19722	2.94444
		3.2581	3.04452	2.19722	2.94444
		3.2581	3.04452	2.19722	2.94444
		3.2581	3.04452	2.19722	2.94444
		3.2581	3.04452	2.19722	2.94444
		3.2581	3.04452	2.19722	2.94444
		3.2581	3.04452	2.19722	2.94444
		3.2581	3.04452	2.19722	2.94444
		3.2581	3.04452	2.19722	2.94444
		3.2581	3.04452	2.19722	2.94444
		3.2581	3.04452	2.19722	2.94444
		3.21888	3.04452	2.19722	2.94444
		3.21888	3.04452	2.19722	2.94444
		3.21888	3.04452	2.19722	2.94444
		3.21888	3.04452	2.19722	2.94444
		3.21888	3.04452	2.19722	2.94444
		3.21888	3.04452	2.19722	2.94444
		3.21888	3.04452	2.19722	2.94444
		3.21888	3.04452	2.19722	2.94444
		3.21888	3.04452	2.19722	2.94444
		3.21888	3.04452	2.19722	2.94444
		3.21888	3.04452	2.19722	2.94444
		3.21888	3.04452	2.19722	2.94444
		3.21888	3.04452	2.19722	2.94444
		3.21888	3.04452	2.19722	2.94444
		3.21888	3.04452	2.07944	2.94444
		3.21888	3.04452	2.07944	2.94444
		3.21888	3.04452	2.07944	2.94444
		3.21888	3.04452	2.07944	2.94444
		3.21888	3.04452	2.07944	2.94444
		3.21888	3.04452	2.07944	2.94444
		3.21888	3.04452	2.07944	2.94444
		3.21888	3.04452	2.07944	2.94444
		3.21888	3.04452	2.07944	2.94444
		3.21888	3.04452	2.07944	2.94444
		3.21888	3.04452	2.07944	2.94444
		3.21888	3.04452	2.07944	2.94444
		3.21888	3.04452	2.07944	2.94444
		3.21888	3.04452	2.07944	2.94444
		3.21888	3.04452	2.07944	2.94444
		3.21888	3.04452	2.07944	2.94444
		3.21888	3.04452	2.07944	2.94444
		3.21888	3.04452	2.07944	2.94444
		3.21888	3.04452	2.07944	2.94444
		3.21888	3.04452	2.07944	2.94444
		3.21888	3.04452	2.07944	2.94444
		3.21888	3.04452	2.07944	2.94444
		3.21888	3.04452	2.07944	2.94444
		3.21888	3.04452	2.07944	2.94444
		3.21888	3.04452	2.07944	2.94444
		3.21888	3.04452	2.07944	2.94444
		3.21888	3.04452	2.07944	2.94444
		3.21888	3.04452	2.07944	2.94444
		3.21888	3.04452	2.07944	2.94444
[truncated: 11,559 more rows]

## Sheet: Figure 1l
Figure 1l		GSC module score	PTPRZ1
		0.562014	5.39816
		0.530846	5.3799
		0.387783	5.3799
		0.38689	5.37064
		0.435451	5.33754
		0.55349	5.29832
		0.495696	5.26786
		0.510243	5.24175
		0.545597	5.20949
		0.402526	5.20949
		0.393439	5.1985
		0.510281	5.1985
		0.499054	5.18739
		0.442211	5.15906
		0.483546	5.11799
		0.358634	5.11799
		0.535147	5.10595
		0.624879	5.10595
		0.492221	5.0814
		0.460818	5.0689
		0.489098	5.0626
		0.427349	5.04986
		0.42776	5.03044
		0.290582	5.01064
		0.457998	5.01064
		0.516107	5.01064
		0.295247	4.99721
		0.411245	4.99043
		0.394359	4.99043
		0.229706	4.98361
		0.467379	4.97673
		0.666531	4.96981
		0.396575	4.96284
		0.442556	4.95583
		0.427132	4.94876
		0.259666	4.94876
		0.351093	4.94164
		0.490377	4.93447
		0.428893	4.93447
		0.480036	4.92725
		0.385783	4.92725
		0.380509	4.91998
		0.421507	4.91998
		0.410196	4.91265
		0.364528	4.90527
		0.329709	4.89784
		0.475757	4.89035
		0.506299	4.89035
		0.729266	4.8828
		0.363829	4.8828
		0.480493	4.8828
		0.512612	4.8828
		0.427199	4.8828
		0.431894	4.8828
		0.451594	4.8828
		0.40213	4.8752
		0.489574	4.8752
		0.403261	4.86753
		0.459789	4.86753
		0.404131	4.86753
		0.351288	4.86753
		0.501365	4.86753
		0.327059	4.85981
		0.404893	4.85981
		0.633761	4.85203
		0.459999	4.85203
		0.443181	4.85203
		0.299887	4.85203
		0.516183	4.85203
		0.59023	4.84419
		0.459641	4.83628
		0.213927	4.83628
		0.5681	4.83628
		0.503682	4.83628
		0.504555	4.82831
		0.460032	4.82028
		0.403076	4.82028
		0.313964	4.82028
		0.451236	4.81218
		0.348089	4.81218
		0.452727	4.81218
		0.366322	4.80402
		0.39681	4.80402
		0.388788	4.80402
		0.331096	4.80402
		0.345074	4.80402
		0.411562	4.79579
		0.425184	4.79579
		0.302463	4.79579
		0.305745	4.79579
		0.443463	4.79579
		0.37413	4.78749
		0.412061	4.78749
		0.53558	4.78749
		0.203943	4.78749
		0.429888	4.78749
		0.503167	4.78749
		0.43488	4.78749
		0.408748	4.77068
		0.585826	4.77068
		0.413373	4.77068
		0.479989	4.76217
		0.357112	4.76217
		0.372829	4.76217
		0.328207	4.76217
		0.336692	4.76217
		0.466629	4.75359
		0.328561	4.75359
		0.420124	4.75359
		0.39521	4.75359
		0.230819	4.75359
		0.252333	4.75359
		0.424308	4.74493
		0.539232	4.74493
		0.335586	4.74493
		0.548445	4.7362
		0.271216	4.7185
		0.395151	4.7185
		0.554837	4.7185
		0.246583	4.7185
		0.382111	4.70953
		0.275279	4.70048
		0.288616	4.68213
		0.492422	4.68213
		0.436042	4.68213
		0.448041	4.68213
		0.405083	4.68213
		0.274639	4.68213
		0.589609	4.67283
		0.302969	4.67283
		0.305954	4.67283
		0.321732	4.67283
		0.367872	4.66344
		0.529539	4.66344
		0.445117	4.65396
		0.297108	4.65396
		0.36365	4.65396
		0.453837	4.65396
		0.257737	4.65396
		0.492242	4.64439
		0.468674	4.64439
		0.349723	4.64439
		0.257267	4.64439
		0.402777	4.64439
		0.465792	4.64439
		0.314513	4.64439
		0.309665	4.64439
		0.261698	4.63473
		0.161941	4.63473
		0.492393	4.62497
		0.440034	4.62497
		0.506275	4.62497
		0.455085	4.62497
		0.467954	4.61512
		0.423822	4.61512
		0.368503	4.61512
		0.53274	4.61512
		0.298649	4.61512
		0.601069	4.61512
		0.366736	4.60517
		0.464736	4.60517
		0.397402	4.60517
		0.420223	4.60517
		0.531675	4.59512
		0.272854	4.59512
		0.262029	4.59512
		0.302727	4.59512
		0.445031	4.59512
		0.16376	4.59512
		0.42623	4.58497
		0.309017	4.58497
		0.449556	4.58497
		0.319685	4.58497
		0.531505	4.57471
		0.331513	4.57471
		0.321431	4.57471
		0.241042	4.57471
		0.333393	4.57471
		0.500352	4.57471
		0.441017	4.56435
		0.48461	4.56435
		0.409588	4.56435
		0.300974	4.56435
		0.438508	4.56435
		0.353717	4.55388
		0.314649	4.55388
		0.475674	4.55388
		0.367985	4.55388
		0.383919	4.54329
		0.503432	4.54329
		0.365471	4.54329
		0.285743	4.54329
		0.428988	4.54329
		0.38979	4.54329
		0.275245	4.54329
		0.401477	4.54329
		0.513561	4.5326
		0.250782	4.5326
		0.466326	4.5326
		0.516792	4.5326
		0.399183	4.5326
		0.479366	4.5326
		0.382928	4.5326
		0.260456	4.52179
		0.317957	4.52179
		0.351034	4.52179
		0.434753	4.52179
		0.512369	4.52179
		0.338668	4.52179
		0.263144	4.52179
		0.377055	4.52179
		0.318084	4.51086
		0.195001	4.51086
		0.164041	4.51086
		0.406995	4.51086
		0.265792	4.51086
		0.339603	4.51086
		0.498958	4.51086
		0.408664	4.49981
		0.503802	4.49981
		0.178456	4.49981
		0.417416	4.49981
		0.308939	4.49981
		0.312709	4.49981
		0.282047	4.49981
		0.460215	4.48864
		0.36307	4.48864
		0.363448	4.48864
		0.20226	4.48864
		0.450902	4.48864
		0.357715	4.48864
		0.428519	4.48864
		0.334083	4.48864
		0.288072	4.47734
		0.401916	4.47734
		0.299659	4.47734
		0.421042	4.47734
		0.427542	4.47734
		0.43969	4.47734
		0.543303	4.47734
		0.502326	4.47734
		0.47415	4.47734
		0.293911	4.47734
		0.0849644	4.47734
		0.342114	4.47734
		0.444519	4.46591
		0.425776	4.46591
		0.405095	4.46591
		0.395425	4.46591
		0.287225	4.46591
		0.34998	4.46591
		0.283697	4.46591
		0.270905	4.46591
		0.35732	4.46591
		0.324175	4.45435
		0.351191	4.45435
		0.478547	4.45435
		0.415061	4.45435
		0.367888	4.45435
		0.36897	4.45435
		0.464858	4.45435
		0.357447	4.45435
		0.340383	4.45435
		0.296418	4.45435
		0.442093	4.45435
		0.412721	4.45435
		0.351901	4.45435
		0.369662	4.44265
		0.516143	4.44265
		0.198467	4.44265
		0.501109	4.44265
		0.384513	4.44265
		0.404136	4.44265
		0.470639	4.44265
		0.376349	4.44265
		0.469494	4.44265
		0.481808	4.44265
		0.322108	4.44265
		0.559391	4.44265
		0.407712	4.44265
		0.302463	4.44265
		0.421976	4.44265
		0.573838	4.43082
		0.531662	4.43082
		0.381967	4.43082
		0.446599	4.43082
		0.378379	4.43082
		0.40939	4.41884
		0.257433	4.41884
		0.234215	4.41884
		0.459773	4.41884
		0.571682	4.41884
		0.28057	4.41884
		0.383981	4.41884
		0.505852	4.41884
		0.403804	4.41884
		0.304362	4.41884
		0.40704	4.41884
		0.405642	4.41884
		0.329682	4.41884
		0.332278	4.41884
		0.436388	4.41884
		0.425842	4.41884
		0.338623	4.41884
		0.409037	4.41884
		0.249013	4.40672
		0.457898	4.40672
		0.500592	4.40672
		0.364116	4.40672
		0.428373	4.40672
		0.461596	4.40672
		0.389208	4.40672
		0.420782	4.40672
		0.355891	4.39445
		0.27917	4.39445
		0.497181	4.39445
		0.380489	4.39445
		0.333776	4.39445
		0.423474	4.39445
		0.503269	4.39445
		0.436293	4.39445
		0.471699	4.39445
		0.335481	4.39445
		0.264664	4.39445
		0.298667	4.38203
		0.358053	4.38203
		0.248189	4.38203
		0.483393	4.38203
		0.33378	4.38203
		0.261128	4.38203
		0.4022	4.38203
		0.295884	4.38203
		0.454286	4.38203
		0.448296	4.38203
		0.544288	4.38203
		0.391997	4.36945
		0.462507	4.36945
		0.334339	4.36945
		0.32563	4.36945
		0.373893	4.36945
		0.372468	4.36945
		0.302005	4.36945
		0.494945	4.36945
		0.292846	4.36945
		0.616791	4.36945
		0.320395	4.36945
		0.348438	4.36945
		0.451364	4.36945
		0.390364	4.36945
		0.513725	4.36945
		0.398645	4.36945
		0.333371	4.36945
		0.398549	4.36945
		0.307211	4.36945
		0.540407	4.36945
		0.535876	4.36945
		0.322134	4.36945
		0.391219	4.36945
		0.456994	4.35671
		0.432751	4.35671
		0.433094	4.35671
		0.310484	4.35671
		0.373449	4.35671
		0.47794	4.35671
		0.354392	4.35671
		0.273333	4.35671
		0.236753	4.35671
		0.474797	4.35671
		0.34286	4.35671
		0.622968	4.34381
		0.379602	4.34381
		0.242424	4.34381
		0.385234	4.34381
		0.274568	4.34381
		0.208025	4.34381
		0.411374	4.34381
		0.386786	4.34381
		0.301557	4.34381
		0.440835	4.34381
		0.369372	4.34381
		0.396561	4.34381
		0.391814	4.34381
		0.291708	4.34381
		0.570759	4.33073
		0.474484	4.33073
		0.343709	4.33073
		0.456468	4.33073
		0.397675	4.33073
		0.37727	4.33073
		0.439915	4.33073
		0.17189	4.33073
		0.406077	4.33073
		0.227111	4.33073
		0.421142	4.33073
		0.423208	4.33073
		0.330342	4.33073
		0.294387	4.33073
		0.2834	4.31749
		0.330527	4.31749
		0.470132	4.31749
		0.324188	4.31749
		0.539883	4.31749
		0.370104	4.31749
		0.327362	4.31749
		0.39952	4.31749
		0.278273	4.31749
		0.356632	4.31749
		0.566585	4.31749
		0.460587	4.31749
		0.555853	4.31749
		0.285436	4.31749
		0.339406	4.31749
		0.36294	4.31749
		0.445869	4.30407
		0.283707	4.30407
		0.342248	4.30407
		0.345134	4.30407
		0.35992	4.30407
		0.476179	4.30407
		0.393622	4.30407
		0.457324	4.30407
		0.364415	4.30407
		0.480274	4.30407
		0.329009	4.30407
		0.354689	4.30407
		0.241995	4.30407
		0.282353	4.30407
		0.501205	4.30407
		0.121495	4.30407
		0.442003	4.30407
		0.381791	4.30407
		0.451031	4.30407
		0.384883	4.30407
		0.359962	4.30407
		0.265529	4.30407
		0.488709	4.30407
		0.273237	4.30407
		0.484575	4.30407
		0.37694	4.30407
		0.403048	4.30407
		0.535278	4.30407
		0.181869	4.30407
		0.456536	4.29046
		0.442424	4.29046
		0.378412	4.29046
		0.424486	4.29046
		0.308738	4.29046
		0.49054	4.29046
		0.136847	4.29046
		0.40694	4.29046
		0.421443	4.29046
		0.293286	4.29046
		0.24588	4.29046
		0.35136	4.29046
		0.550908	4.29046
		0.421501	4.29046
		0.404309	4.29046
		0.320135	4.29046
		0.329293	4.29046
		0.466847	4.29046
		0.432327	4.29046
		0.273835	4.27667
		0.286321	4.27667
		0.532909	4.27667
		0.0396841	4.27667
		0.498867	4.27667
		0.392062	4.27667
		0.158146	4.27667
		0.438522	4.27667
		0.393337	4.27667
		0.617184	4.27667
		0.438865	4.27667
		0.332228	4.27667
		0.3271	4.27667
		0.502265	4.27667
		0.220032	4.27667
		0.432253	4.27667
		0.278931	4.27667
		0.327003	4.26268
		0.193424	4.26268
		0.463477	4.26268
		0.174015	4.26268
		0.31047	4.26268
		0.459682	4.26268
		0.375402	4.26268
		0.341177	4.26268
		0.308514	4.26268
		0.564526	4.26268
		0.32951	4.26268
		0.465893	4.26268
		0.392773	4.26268
		0.417013	4.26268
		0.408512	4.26268
		0.32632	4.26268
		0.386452	4.26268
		0.334568	4.2485
		0.28247	4.2485
		0.396188	4.2485
		0.309405	4.2485
		0.373673	4.2485
		0.442695	4.2485
		0.285481	4.2485
		0.313673	4.2485
		0.262159	4.2485
		0.218188	4.2485
		0.239491	4.2485
		0.440298	4.2485
		0.333864	4.2485
		0.276319	4.2485
		0.320906	4.2485
		0.399668	4.2485
		0.510609	4.2485
		0.409593	4.2485
		0.336824	4.2485
		0.241013	4.2485
		0.158088	4.2485
		0.115507	4.2485
		0.34666	4.2485
		0.350748	4.2485
		0.341854	4.2485
		0.470704	4.2485
		0.243588	4.2485
		0.253445	4.23411
		0.349895	4.23411
		0.205661	4.23411
		0.29594	4.23411
		0.526971	4.23411
		0.392254	4.23411
		0.530551	4.23411
		0.402996	4.23411
		0.120571	4.23411
		0.310011	4.23411
		0.588608	4.23411
		0.420093	4.23411
		0.326599	4.23411
		0.349562	4.23411
		0.336323	4.23411
		0.317899	4.23411
		0.54707	4.23411
		0.586615	4.23411
		0.362105	4.23411
		0.484412	4.23411
		0.303507	4.23411
		0.328752	4.23411
		0.409442	4.21951
		0.280613	4.21951
		0.249272	4.21951
		0.330041	4.21951
		0.229283	4.21951
		0.209817	4.21951
		0.212263	4.21951
		0.503208	4.21951
		0.496961	4.21951
		0.296167	4.21951
		0.439226	4.21951
		0.352629	4.21951
		0.44006	4.21951
		0.293235	4.21951
		0.356926	4.21951
		0.295213	4.21951
		0.347529	4.21951
		0.573341	4.21951
		0.451055	4.21951
		0.602835	4.21951
		0.631943	4.21951
		0.532625	4.21951
		0.268082	4.21951
		0.253002	4.21951
		0.303946	4.21951
		0.237574	4.21951
		0.330719	4.21951
		0.5105	4.20469
		0.406628	4.20469
		0.482332	4.20469
		0.39284	4.20469
		0.399704	4.20469
		0.506976	4.20469
		0.470944	4.20469
		0.374051	4.20469
		0.490039	4.20469
		0.466718	4.20469
		0.484894	4.20469
		0.27546	4.20469
		0.406743	4.20469
		0.400686	4.20469
		0.436292	4.20469
		0.596216	4.20469
		0.527009	4.20469
		0.339959	4.20469
		0.191712	4.20469
		0.240976	4.20469
		0.423309	4.20469
		0.38297	4.20469
		0.334008	4.20469
		0.389561	4.20469
		0.17224	4.20469
		0.339852	4.20469
		0.244122	4.20469
		0.348085	4.20469
		0.281997	4.20469
		0.276669	4.20469
		0.433607	4.20469
		0.255652	4.20469
		0.234821	4.20469
		0.08391	4.20469
		0.329373	4.18965
		0.306828	4.18965
		0.137883	4.18965
		0.320004	4.18965
		0.294312	4.18965
		0.577363	4.18965
		0.448077	4.18965
		0.482228	4.18965
		0.25561	4.18965
		0.132012	4.18965
		0.448498	4.18965
		0.426543	4.18965
		0.344029	4.18965
		0.360021	4.18965
		0.463815	4.18965
		0.320612	4.18965
		0.103182	4.18965
		0.530878	4.18965
		0.525281	4.18965
		0.363876	4.18965
		0.233533	4.18965
		0.2832	4.18965
		0.404827	4.18965
		0.333164	4.18965
		0.353506	4.18965
		0.351469	4.18965
		0.502323	4.18965
		0.319345	4.18965
		0.228547	4.18965
		0.240855	4.18965
		0.289283	4.18965
		0.356281	4.17439
		0.409568	4.17439
		0.251177	4.17439
		0.344068	4.17439
		0.547466	4.17439
		0.432552	4.17439
		0.39241	4.17439
		0.546595	4.17439
		0.522108	4.17439
		0.399282	4.17439
		0.287509	4.17439
		0.295004	4.17439
		0.36527	4.17439
		0.235878	4.17439
		0.326863	4.17439
		0.476729	4.17439
		0.313252	4.17439
		0.285968	4.17439
		0.505405	4.17439
		0.240495	4.17439
		0.32896	4.17439
		0.364614	4.17439
		0.42088	4.17439
		0.417303	4.17439
		0.560715	4.17439
		0.392166	4.17439
		0.47426	4.15888
		0.371923	4.15888
		0.233711	4.15888
		0.339863	4.15888
		0.433435	4.15888
		0.496229	4.15888
		0.348947	4.15888
		0.643408	4.15888
		0.373606	4.15888
		0.311114	4.15888
		0.246306	4.15888
		0.257011	4.15888
		0.362504	4.15888
		0.449912	4.15888
		0.264386	4.15888
		0.403405	4.15888
		0.383272	4.15888
		0.34121	4.15888
		0.429663	4.15888
		0.565835	4.15888
		0.547388	4.15888
		0.331827	4.15888
		0.297463	4.15888
		0.396047	4.15888
		0.504535	4.15888
		0.2686	4.15888
		0.394397	4.15888
		0.541552	4.15888
		0.22735	4.14313
		0.266839	4.14313
		0.168832	4.14313
		0.463181	4.14313
		0.280793	4.14313
		0.333747	4.14313
		0.365528	4.14313
		0.383395	4.14313
		0.476476	4.14313
		0.360151	4.14313
		0.386664	4.14313
		0.41175	4.14313
		0.37144	4.14313
		0.37867	4.14313
		0.424106	4.14313
		0.485154	4.14313
		0.387603	4.14313
		0.387696	4.14313
		0.262248	4.14313
		0.211313	4.14313
		0.380292	4.14313
		0.309343	4.14313
		0.170164	4.14313
		0.339642	4.14313
		0.382081	4.14313
		0.291091	4.14313
		0.41122	4.14313
		0.311168	4.14313
		0.522606	4.14313
		0.516879	4.14313
		0.296019	4.14313
		0.523109	4.14313
		0.352013	4.14313
		0.224659	4.14313
		0.320999	4.14313
		0.434848	4.14313
		0.203301	4.14313
		0.370802	4.14313
		0.267833	4.14313
		0.339961	4.14313
		0.115798	4.14313
		0.511581	4.12713
		0.140656	4.12713
		0.33473	4.12713
		0.236935	4.12713
		0.400449	4.12713
		0.159665	4.12713
		0.284501	4.12713
		0.322955	4.12713
		0.375396	4.12713
		0.366118	4.12713
		0.433689	4.12713
		0.283373	4.12713
		0.417103	4.12713
		0.428785	4.12713
		0.421093	4.12713
		0.339153	4.12713
		0.374745	4.12713
		0.394347	4.12713
		0.444029	4.12713
		0.556409	4.12713
		0.432398	4.12713
		0.211207	4.12713
		0.252392	4.12713
		0.341807	4.12713
		0.236431	4.12713
		0.486621	4.12713
		0.416855	4.12713
		0.331981	4.12713
		0.295282	4.12713
		0.390432	4.11087
		0.226361	4.11087
		0.369116	4.11087
		0.266344	4.11087
		0.410026	4.11087
		0.376717	4.11087
		0.322463	4.11087
		0.416012	4.11087
		0.310544	4.11087
		0.21069	4.11087
		0.359954	4.11087
		0.334084	4.11087
		0.387806	4.11087
		0.441004	4.11087
		0.371494	4.11087
		0.33146	4.11087
		0.535029	4.11087
		0.435809	4.11087
		0.344022	4.11087
		0.352226	4.11087
		0.41118	4.11087
		0.399432	4.11087
		0.374094	4.11087
		0.470831	4.11087
		0.502421	4.11087
		0.209001	4.11087
		0.44156	4.11087
		0.131614	4.11087
		0.54858	4.11087
		0.39341	4.11087
		0.426691	4.11087
		0.263442	4.11087
		0.293158	4.11087
		0.347057	4.11087
		0.142948	4.11087
		0.341078	4.11087
		0.361574	4.11087
		0.338772	4.09434
		0.310953	4.09434
		0.425106	4.09434
		0.103828	4.09434
		0.36587	4.09434
		0.284649	4.09434
		0.087185	4.09434
		0.466399	4.09434
		0.404592	4.09434
		0.39798	4.09434
		0.418489	4.09434
		0.234263	4.09434
		0.343088	4.09434
		0.386118	4.09434
		0.326628	4.09434
		0.363852	4.09434
		0.398836	4.09434
		0.313281	4.09434
		0.339268	4.09434
		0.226223	4.09434
		0.396994	4.09434
		0.181807	4.09434
		0.252889	4.09434
		0.373151	4.09434
		0.430169	4.09434
		0.444454	4.09434
		0.467778	4.09434
		0.628085	4.09434
		0.598914	4.09434
		0.379109	4.09434
		0.281592	4.09434
		0.225046	4.09434
		0.421966	4.09434
		0.372893	4.09434
		0.263134	4.09434
		0.399785	4.09434
		0.400585	4.09434
		0.252457	4.09434
		0.206381	4.09434
		0.278217	4.09434
		0.340763	4.07754
		0.261677	4.07754
		0.435919	4.07754
		0.158767	4.07754
		0.419971	4.07754
		0.312354	4.07754
		0.420178	4.07754
		0.393387	4.07754
		0.324984	4.07754
		0.298026	4.07754
		0.269374	4.07754
		0.292649	4.07754
		0.397582	4.07754
		0.439391	4.07754
		0.384579	4.07754
		0.436569	4.07754
		0.403666	4.07754
		0.343387	4.07754
		0.309299	4.07754
		0.262168	4.07754
		0.37587	4.07754
		0.342488	4.07754
		0.608307	4.07754
		0.377184	4.07754
		0.399153	4.07754
		0.374572	4.07754
		0.450107	4.07754
		0.288151	4.07754
		0.401533	4.07754
		0.404665	4.07754
		0.398549	4.07754
		0.418957	4.07754
		0.257824	4.07754
		0.346921	4.07754
		0.368868	4.07754
		0.575799	4.07754
		0.632485	4.07754
		0.527189	4.07754
		0.438938	4.07754
		0.133798	4.07754
		0.0595943	4.07754
		0.142852	4.07754
		0.334488	4.07754
		0.389743	4.07754
		0.322391	4.07754
		0.244481	4.07754
		0.443553	4.07754
		0.268206	4.06044
		0.24534	4.06044
		0.577706	4.06044
		0.483744	4.06044
		0.256519	4.06044
		0.396297	4.06044
		0.415391	4.06044
		0.575166	4.06044
		0.290788	4.06044
		0.393206	4.06044
		0.193298	4.06044
		0.352859	4.06044
		0.486478	4.06044
		0.330608	4.06044
		0.527416	4.06044
		0.36031	4.06044
		0.234635	4.06044
		0.483438	4.06044
		0.401796	4.06044
		0.398797	4.06044
		0.21998	4.06044
		0.44294	4.06044
		0.621476	4.06044
		0.304757	4.06044
		0.553039	4.06044
		0.556021	4.06044
		0.047211	4.06044
		0.326773	4.06044
		0.191603	4.06044
		0.363593	4.06044
		0.281122	4.06044
		0.411971	4.06044
		0.317243	4.06044
		0.495981	4.06044
		0.388696	4.06044
		0.103348	4.06044
		0.443757	4.06044
		0.45594	4.04305
		0.321033	4.04305
		0.5747	4.04305
		0.44333	4.04305
		0.362993	4.04305
		0.317645	4.04305
		0.285369	4.04305
		0.317506	4.04305
		0.359981	4.04305
		0.458514	4.04305
		0.4358	4.04305
		0.490401	4.04305
		0.441106	4.04305
		0.304816	4.04305
		0.541769	4.04305
		0.345233	4.04305
		0.372831	4.04305
		0.340955	4.04305
		0.443556	4.04305
		0.237952	4.04305
		0.295133	4.04305
		0.408897	4.04305
		0.245415	4.04305
		0.516966	4.04305
		0.417266	4.04305
		0.510914	4.04305
		0.340347	4.04305
		0.212031	4.04305
		0.351726	4.04305
		0.374764	4.04305
		0.441142	4.04305
		0.174218	4.04305
		0.475529	4.04305
		0.424281	4.04305
		0.334839	4.04305
		0.568902	4.04305
		0.493226	4.04305
		0.608186	4.04305
		0.534528	4.04305
		0.214742	4.04305
		0.621507	4.04305
		0.270513	4.04305
		0.409877	4.04305
		0.292005	4.04305
		0.193886	4.04305
		0.50938	4.04305
		0.468267	4.02535
		0.563357	4.02535
		0.428311	4.02535
		0.418809	4.02535
		0.191869	4.02535
		0.237158	4.02535
		0.161965	4.02535
		0.305351	4.02535
		0.277282	4.02535
		0.4061	4.02535
		0.327103	4.02535
		0.288456	4.02535
		0.41877	4.02535
		0.333549	4.02535
		0.472001	4.02535
		0.336873	4.02535
		0.286141	4.02535
		0.384876	4.02535
		0.376234	4.02535
		0.394148	4.02535
		0.486708	4.02535
		0.335763	4.02535
		0.303491	4.02535
		0.358372	4.02535
		0.44537	4.02535
		0.402346	4.02535
		0.387376	4.02535
		0.406695	4.02535
		0.301827	4.02535
		0.504194	4.02535
		0.519426	4.02535
		0.335079	4.02535
		0.289813	4.02535
		0.34129	4.02535
		0.455806	4.02535
		0.408833	4.02535
		0.443893	4.02535
		0.201305	4.02535
		0.459444	4.02535
		0.470781	4.02535
		0.549591	4.02535
		0.592128	4.02535
		0.526816	4.02535
		0.504956	4.02535
		0.164459	4.02535
		0.180321	4.02535
		0.456939	4.02535
		0.312182	4.02535
		0.334979	4.02535
		0.324502	4.02535
		0.556369	4.02535
		0.232234	4.02535
		0.347913	4.02535
		0.338075	4.02535
		0.457405	4.02535
		0.222863	4.02535
		0.234149	4.00733
		0.406087	4.00733
		0.166993	4.00733
		0.34167	4.00733
		0.366895	4.00733
		0.250973	4.00733
		0.215368	4.00733
		0.329549	4.00733
		0.394638	4.00733
		0.497472	4.00733
		0.379131	4.00733
		0.312521	4.00733
		0.343619	4.00733
		0.212108	4.00733
		0.378405	4.00733
		0.324748	4.00733
		0.528587	4.00733
		0.372096	4.00733
		0.398819	4.00733
		0.273022	4.00733
		0.326144	4.00733
		0.475832	4.00733
		0.311979	4.00733
		0.367905	4.00733
		0.485109	4.00733
		0.252011	4.00733
		0.0984559	4.00733
		0.241738	4.00733
		0.30749	4.00733
		0.334061	4.00733
		0.348692	4.00733
		0.278488	4.00733
		0.270946	4.00733
		0.432942	4.00733
		0.352027	4.00733
		0.387335	4.00733
		0.353312	4.00733
		0.469959	4.00733
		0.262915	4.00733
		0.427324	4.00733
		0.361711	4.00733
		0.226654	4.00733
		0.331753	4.00733
		0.237176	4.00733
		0.314267	4.00733
		0.308264	4.00733
		0.281326	4.00733
		0.185441	4.00733
		0.450737	4.00733
		0.322529	4.00733
		0.243133	4.00733
		0.352758	4.00733
		0.495987	4.00733
		0.601294	4.00733
		0.39421	4.00733
		0.238068	4.00733
		0.41273	4.00733
		0.360528	4.00733
		0.533818	4.00733
		0.152183	4.00733
		0.274286	4.00733
		0.4011	4.00733
		0.522707	3.98898
		0.252931	3.98898
		0.422679	3.98898
		0.322392	3.98898
		0.282672	3.98898
		0.503445	3.98898
		0.16779	3.98898
		0.417933	3.98898
		0.441727	3.98898
		0.326851	3.98898
		0.422555	3.98898
		0.391277	3.98898
		0.34004	3.98898
		0.239533	3.98898
		0.294409	3.98898
		0.233387	3.98898
		0.309103	3.98898
		0.433557	3.98898
		0.268013	3.98898
		0.312706	3.98898
		0.346159	3.98898
		0.270675	3.98898
		0.330348	3.98898
		0.196327	3.98898
		0.379826	3.98898
		0.276376	3.98898
		0.360219	3.98898
		0.367188	3.98898
		0.34866	3.98898
		0.232219	3.98898
		0.346413	3.98898
		0.338429	3.98898
		0.628555	3.98898
		0.551975	3.98898
		0.403333	3.98898
		0.509011	3.98898
		0.539354	3.98898
		0.0270282	3.98898
		0.390767	3.98898
		0.460689	3.98898
		0.307135	3.98898
		0.25933	3.98898
		0.37722	3.98898
		0.373865	3.98898
		0.435258	3.98898
		0.427158	3.98898
		0.280841	3.98898
		0.553312	3.98898
		0.227635	3.98898
		0.348372	3.98898
		0.24771	3.97029
		0.14825	3.97029
		0.381221	3.97029
		0.249306	3.97029
		0.443216	3.97029
		0.397472	3.97029
		0.442162	3.97029
		0.469155	3.97029
		0.399227	3.97029
		0.43982	3.97029
		0.401958	3.97029
		0.360099	3.97029
		0.420378	3.97029
		0.306969	3.97029
		0.418855	3.97029
		0.229401	3.97029
		0.475616	3.97029
		0.545615	3.97029
		0.368899	3.97029
		0.197466	3.97029
		0.378074	3.97029
		0.329215	3.97029
		0.573384	3.97029
		0.408544	3.97029
		0.45622	3.97029
		0.453858	3.97029
		0.164396	3.97029
		0.308605	3.97029
		0.429977	3.97029
		0.495153	3.97029
		0.454156	3.97029
		0.289544	3.97029
		0.240023	3.97029
		0.395343	3.97029
		0.234204	3.97029
		0.392486	3.97029
		0.503272	3.97029
		0.390148	3.97029
		0.384018	3.97029
		0.277746	3.97029
		0.339417	3.97029
		0.450071	3.97029
		0.422445	3.97029
		0.256714	3.97029
		0.547361	3.97029
		0.323986	3.97029
		0.362649	3.97029
		0.494126	3.97029
		0.369675	3.97029
		0.232508	3.97029
		0.495996	3.97029
		0.263749	3.97029
		0.283884	3.97029
		0.409265	3.97029
		0.534093	3.97029
		0.259596	3.97029
		0.470747	3.97029
		0.622609	3.97029
		0.573373	3.97029
		0.33361	3.97029
		0.341548	3.97029
		0.387971	3.97029
		0.256198	3.97029
		0.349191	3.97029
		0.112041	3.97029
		0.332278	3.97029
		0.376575	3.97029
		0.47522	3.97029
		0.220532	3.97029
		0.137426	3.97029
		0.302173	3.97029
		0.355594	3.97029
		0.371672	3.97029
		0.283831	3.97029
		0.32042	3.97029
		0.350557	3.97029
		0.537807	3.97029
		0.269811	3.97029
		0.23704	3.95124
		0.341106	3.95124
		0.354368	3.95124
		0.330755	3.95124
		0.430658	3.95124
		0.449873	3.95124
		0.456373	3.95124
		0.439568	3.95124
		0.341332	3.95124
		0.330838	3.95124
		0.436774	3.95124
		0.471339	3.95124
		0.48472	3.95124
		0.515028	3.95124
		0.469998	3.95124
		0.430079	3.95124
		0.46512	3.95124
		0.2371	3.95124
		0.348689	3.95124
		0.246946	3.95124
		0.297134	3.95124
		0.604585	3.95124
		0.479059	3.95124
		0.422673	3.95124
		0.200949	3.95124
		0.34223	3.95124
		0.392812	3.95124
		0.382865	3.95124
		0.273117	3.95124
		0.533286	3.95124
		0.395963	3.95124
		0.476513	3.95124
		0.218513	3.95124
		0.463571	3.95124
		0.308048	3.95124
		0.444337	3.95124
		0.25395	3.95124
		0.36007	3.95124
		0.322577	3.95124
		0.257153	3.95124
		0.529318	3.95124
		0.231863	3.95124
		0.659374	3.95124
		0.383511	3.95124
		0.365991	3.95124
		0.452641	3.95124
		0.322577	3.95124
		0.115713	3.95124
		0.356438	3.95124
		0.33648	3.95124
		0.184139	3.95124
		0.140984	3.95124
		0.427028	3.95124
		0.22705	3.95124
		0.424293	3.95124
		0.427275	3.95124
		0.361382	3.95124
		0.444006	3.95124
		0.461681	3.95124
		0.398284	3.93183
		0.289627	3.93183
		0.424932	3.93183
		0.339542	3.93183
		0.392774	3.93183
		0.469839	3.93183
		0.22805	3.93183
		0.281368	3.93183
		0.296296	3.93183
		0.329129	3.93183
		0.487826	3.93183
		0.411071	3.93183
		0.271785	3.93183
		0.302721	3.93183
		0.312978	3.93183
		0.287484	3.93183
		0.480697	3.93183
		0.438628	3.93183
		0.290449	3.93183
		0.385367	3.93183
		0.334386	3.93183
		0.49326	3.93183
		0.356774	3.93183
		0.340671	3.93183
		0.390553	3.93183
		0.443764	3.93183
		0.283329	3.93183
		0.311601	3.93183
		0.44877	3.93183
		0.350887	3.93183
		0.232853	3.93183
		0.34702	3.93183
		0.206069	3.93183
		0.519343	3.93183
		0.396015	3.93183
		0.341917	3.93183
		0.350533	3.93183
		0.372344	3.93183
		0.436018	3.93183
		0.309779	3.93183
		0.425614	3.93183
		0.189921	3.93183
		0.405847	3.93183
		0.413601	3.93183
		0.362369	3.93183
		0.429062	3.93183
		0.344493	3.93183
		0.336159	3.93183
		0.386628	3.93183
		0.463108	3.93183
		0.388812	3.93183
		0.38252	3.93183
		0.24035	3.93183
		0.377214	3.93183
		0.334845	3.93183
		0.323984	3.93183
		0.434493	3.93183
		0.613603	3.93183
		0.451902	3.93183
		0.539719	3.93183
		0.505641	3.93183
		0.583562	3.93183
		0.502844	3.93183
		0.548821	3.93183
		0.127079	3.93183
		0.340202	3.93183
		0.387097	3.93183
		0.163285	3.93183
		0.449489	3.93183
		0.267685	3.93183
		0.260709	3.93183
		0.279931	3.93183
		0.25746	3.93183
		0.391468	3.93183
		0.350247	3.93183
		0.164723	3.93183
		0.334059	3.93183
		0.344407	3.93183
		0.382211	3.93183
		0.303204	3.93183
		0.367322	3.91202
		0.289042	3.91202
		0.17313	3.91202
		0.172005	3.91202
		0.248126	3.91202
		0.437664	3.91202
		0.354029	3.91202
		0.367962	3.91202
		0.372254	3.91202
		0.120545	3.91202
		0.371218	3.91202
		0.30578	3.91202
		0.543421	3.91202
		0.542562	3.91202
		0.394621	3.91202
		0.445154	3.91202
		0.628139	3.91202
		0.266987	3.91202
		0.258203	3.91202
		0.511653	3.91202
		0.423135	3.91202
		0.480582	3.91202
		0.361739	3.91202
		0.462577	3.91202
		0.456853	3.91202
		0.374762	3.91202
		0.298971	3.91202
		0.259698	3.91202
		0.325118	3.91202
		0.284364	3.91202
		0.454796	3.91202
		0.334462	3.91202
		0.233665	3.91202
		0.309887	3.91202
		0.337685	3.91202
		0.291324	3.91202
		0.351727	3.91202
		0.389203	3.91202
		0.665402	3.91202
		0.425908	3.91202
		0.310106	3.91202
		0.248504	3.91202
		0.269009	3.91202
		0.357743	3.91202
		0.345992	3.91202
		0.525718	3.91202
		0.548403	3.91202
		0.383429	3.91202
		0.381265	3.91202
		0.532983	3.91202
		0.250474	3.91202
		0.52632	3.91202
		0.38574	3.91202
		0.378774	3.91202
		0.227807	3.91202
		0.280576	3.91202
		0.307404	3.91202
		0.442284	3.91202
		0.330071	3.91202
		0.483266	3.91202
		0.350163	3.91202
		0.340141	3.91202
		0.534035	3.89182
		0.40877	3.89182
		0.588378	3.89182
		0.356702	3.89182
		0.335605	3.89182
		0.293812	3.89182
		0.363495	3.89182
		0.57739	3.89182
		0.277282	3.89182
		0.295459	3.89182
		0.242739	3.89182
		0.0494636	3.89182
		0.130736	3.89182
		0.144539	3.89182
		0.192673	3.89182
		0.55386	3.89182
		0.441374	3.89182
		0.446737	3.89182
		0.319346	3.89182
		0.374697	3.89182
		0.586167	3.89182
		0.452691	3.89182
		0.315536	3.89182
		0.404138	3.89182
		0.196291	3.89182
		0.468882	3.89182
		0.332359	3.89182
		0.288371	3.89182
		0.295886	3.89182
		0.534251	3.89182
		0.446266	3.89182
		0.407875	3.89182
		0.268743	3.89182
		0.516939	3.89182
		0.388187	3.89182
		0.411559	3.89182
		0.178905	3.89182
		0.336494	3.89182
		0.249863	3.89182
		0.466804	3.89182
		0.361988	3.89182
		0.312689	3.89182
		0.351176	3.89182
		0.30522	3.89182
		0.375472	3.89182
		0.414113	3.89182
		0.336321	3.89182
		0.293603	3.89182
		0.302362	3.89182
		0.41128	3.89182
		0.359524	3.89182
		0.415569	3.89182
		0.353977	3.89182
		0.49721	3.89182
		0.223807	3.89182
		0.2771	3.89182
		0.504394	3.89182
		0.175712	3.89182
		0.335802	3.89182
		0.33142	3.89182
		0.242058	3.89182
		0.297819	3.89182
		0.32993	3.89182
		0.44168	3.89182
		0.4249	3.89182
		0.231142	3.89182
		0.431144	3.89182
		0.39608	3.89182
		0.374552	3.89182
		0.235715	3.89182
		0.251778	3.89182
		0.290757	3.89182
		0.402163	3.89182
		0.558289	3.89182
		0.251644	3.89182
		0.314895	3.89182
		0.592838	3.8712
		0.383317	3.8712
		0.472863	3.8712
		0.413334	3.8712
		0.340555	3.8712
		0.229577	3.8712
		0.274755	3.8712
		0.318703	3.8712
		0.339349	3.8712
		0.256021	3.8712
		0.163538	3.8712
		0.254794	3.8712
		0.254692	3.8712
		0.340831	3.8712
		0.294785	3.8712
		0.512467	3.8712
		0.293944	3.8712
		0.260316	3.8712
		0.295232	3.8712
		0.602467	3.8712
		0.402035	3.8712
		0.35497	3.8712
		0.392438	3.8712
		0.141202	3.8712
		0.415199	3.8712
		0.333337	3.8712
		0.30254	3.8712
		0.173725	3.8712
		0.389459	3.8712
		0.364738	3.8712
		0.296864	3.8712
		0.343849	3.8712
		0.382096	3.8712
		0.316655	3.8712
		0.219083	3.8712
		0.203288	3.8712
		0.336849	3.8712
		0.32306	3.8712
		0.466494	3.8712
		0.268585	3.8712
		0.314977	3.8712
		0.564772	3.8712
		0.47422	3.8712
		0.419749	3.8712
		0.235692	3.8712
		0.32975	3.8712
		0.248962	3.8712
		0.399528	3.8712
		0.274318	3.8712
		0.385091	3.8712
		0.391472	3.8712
		0.377261	3.8712
		0.391383	3.8712
		0.221682	3.8712
		0.589304	3.8712
		0.342193	3.8712
		0.494742	3.8712
		0.429091	3.8712
		0.635037	3.8712
		0.257769	3.8712
		0.515413	3.8712
		0.346991	3.8712
		0.20527	3.8712
		0.33003	3.8712
		0.197756	3.8712
		0.441787	3.8712
		0.462291	3.8712
		0.346902	3.8712
		0.401516	3.8712
		0.415403	3.8712
		0.34335	3.8712
		0.298254	3.8712
		0.561269	3.8712
		0.521732	3.85015
		0.320963	3.85015
		0.205749	3.85015
		0.374688	3.85015
		0.276569	3.85015
		0.366783	3.85015
		0.336523	3.85015
		0.292165	3.85015
		0.123819	3.85015
		0.459187	3.85015
		0.383563	3.85015
		0.452998	3.85015
		0.406759	3.85015
		0.258088	3.85015
		0.49472	3.85015
		0.443173	3.85015
		0.306576	3.85015
		0.271859	3.85015
		0.109854	3.85015
		0.427604	3.85015
		0.423509	3.85015
		0.386373	3.85015
		0.374242	3.85015
		0.458745	3.85015
		0.49412	3.85015
		0.35419	3.85015
		0.337004	3.85015
		0.357009	3.85015
		0.176851	3.85015
		0.33026	3.85015
		0.497558	3.85015
		0.346713	3.85015
		0.516264	3.85015
		0.343362	3.85015
		0.381699	3.85015
		0.248131	3.85015
		0.334609	3.85015
		0.409447	3.85015
		0.360294	3.85015
		0.425775	3.85015
		0.410734	3.85015
		0.343196	3.85015
		0.370789	3.85015
		0.550492	3.85015
		0.217088	3.85015
		0.50737	3.85015
		0.53213	3.85015
		0.601123	3.85015
		0.347864	3.85015
		0.563326	3.85015
		0.291331	3.85015
		0.464126	3.85015
		0.50861	3.85015
		0.368206	3.85015
		0.406813	3.85015
		0.40369	3.85015
		0.472066	3.85015
		0.333768	3.85015
		0.292673	3.85015
		0.21334	3.85015
		0.459561	3.85015
		0.201325	3.85015
		0.273722	3.85015
		0.34911	3.85015
		0.345641	3.85015
		0.422348	3.85015
		0.122049	3.85015
		0.289495	3.85015
		0.379607	3.85015
		0.390903	3.85015
		0.208637	3.85015
		0.340544	3.85015
		0.321233	3.85015
		0.361092	3.85015
		0.450497	3.85015
		0.180212	3.85015
		0.109939	3.85015
		0.363287	3.82864
		0.379208	3.82864
		0.309475	3.82864
		0.293779	3.82864
		0.295812	3.82864
		0.333847	3.82864
		0.406139	3.82864
		0.368817	3.82864
		0.223376	3.82864
		0.300268	3.82864
		0.524232	3.82864
		0.300918	3.82864
		0.571977	3.82864
		0.41587	3.82864
		0.254535	3.82864
		0.333009	3.82864
		0.277682	3.82864
		0.522108	3.82864
		0.3486	3.82864
		0.136987	3.82864
		0.222761	3.82864
		0.529203	3.82864
		0.348952	3.82864
		0.4622	3.82864
		0.327377	3.82864
		0.346749	3.82864
		0.411982	3.82864
		0.268557	3.82864
		0.154495	3.82864
		0.353524	3.82864
		0.447093	3.82864
		0.349715	3.82864
		0.196389	3.82864
		0.417801	3.82864
		0.339981	3.82864
		0.454243	3.82864
		0.409588	3.82864
		0.331188	3.82864
		0.428483	3.82864
		0.374739	3.82864
		0.29896	3.82864
		0.463516	3.82864
		0.383407	3.82864
		0.34222	3.82864
		0.356413	3.82864
		0.496848	3.82864
		0.240957	3.82864
		0.327932	3.82864
		0.377346	3.82864
		0.347129	3.82864
		0.265521	3.82864
		0.450943	3.82864
		0.380912	3.82864
		0.242183	3.82864
		0.356847	3.82864
		0.304455	3.82864
		0.450727	3.82864
		0.192831	3.82864
		0.370463	3.82864
		0.385164	3.82864
		0.328245	3.82864
		0.449889	3.82864
		0.346078	3.82864
		0.346124	3.82864
		0.470076	3.82864
		0.179774	3.82864
		0.43314	3.82864
		0.367326	3.82864
		0.227939	3.82864
		0.305972	3.82864
		0.48584	3.82864
		0.575445	3.82864
		0.330152	3.82864
		0.651482	3.82864
		0.631682	3.82864
		0.540077	3.82864
		0.4742	3.82864
		0.369118	3.82864
		0.282929	3.82864
		0.643561	3.82864
		0.556176	3.82864
		0.409455	3.82864
		0.356522	3.82864
		0.451412	3.82864
		0.448279	3.82864
		0.370614	3.82864
		0.298839	3.82864
		0.216813	3.82864
		0.298965	3.82864
		0.379477	3.82864
		0.279437	3.82864
		0.504788	3.82864
		0.3763	3.82864
		0.133247	3.82864
		0.460734	3.82864
		0.358246	3.82864
		0.431503	3.82864
		0.238752	3.82864
		0.376357	3.82864
		0.137389	3.82864
		0.338979	3.82864
		0.457018	3.82864
		0.489232	3.82864
		0.29283	3.82864
		0.620902	3.82864
		0.434692	3.82864
		0.416103	3.82864
		0.520186	3.82864
		0.339186	3.82864
		0.399203	3.82864
		0.202008	3.82864
		0.307914	3.80666
		0.370598	3.80666
		0.139133	3.80666
		0.37418	3.80666
		0.24909	3.80666
		0.197881	3.80666
		0.0938947	3.80666
		0.249531	3.80666
		0.196463	3.80666
		0.207584	3.80666
		0.428272	3.80666
		0.327349	3.80666
		0.439324	3.80666
		0.332823	3.80666
		0.352496	3.80666
		0.460232	3.80666
		0.274846	3.80666
		0.288637	3.80666
		0.426395	3.80666
		0.266787	3.80666
		0.310317	3.80666
		0.489267	3.80666
		0.355263	3.80666
		0.27691	3.80666
		0.492076	3.80666
		0.4138	3.80666
		0.287432	3.80666
		0.386236	3.80666
		0.259139	3.80666
		0.349094	3.80666
		0.424011	3.80666
		0.483489	3.80666
		0.280626	3.80666
		0.43208	3.80666
		0.19945	3.80666
		0.37429	3.80666
		0.222619	3.80666
		0.4969	3.80666
		0.371347	3.80666
		0.319115	3.80666
		0.361429	3.80666
		0.294671	3.80666
		0.172336	3.80666
		0.377764	3.80666
		0.350885	3.80666
		0.124841	3.80666
		0.349193	3.80666
		0.239048	3.80666
		0.292853	3.80666
		0.267818	3.80666
		0.570406	3.80666
		0.528976	3.80666
		0.496281	3.80666
		0.566482	3.80666
		0.270217	3.80666
		0.701869	3.80666
		0.345687	3.80666
		0.497017	3.80666
		0.630682	3.80666
		0.431275	3.80666
		0.312834	3.80666
		0.444236	3.80666
		0.511022	3.80666
		0.534276	3.80666
		0.335668	3.80666
		0.592536	3.80666
		0.423392	3.80666
		0.112081	3.80666
		0.243485	3.80666
		0.377184	3.80666
		0.306817	3.80666
		0.290739	3.80666
		0.352942	3.80666
		0.243598	3.80666
		0.272139	3.80666
		0.350927	3.80666
		0.375907	3.80666
		0.310974	3.80666
		0.232754	3.80666
		0.411089	3.80666
		0.25075	3.80666
		0.527413	3.80666
		0.29286	3.80666
		0.320247	3.80666
		0.432747	3.80666
		0.5063	3.80666
		0.435878	3.80666
		0.161002	3.80666
		0.231791	3.80666
		0.367813	3.80666
		0.464869	3.80666
		0.20035	3.80666
		0.00090197	3.80666
		0.192365	3.78419
		0.393244	3.78419
		0.16481	3.78419
		0.411803	3.78419
		0.343847	3.78419
		0.368078	3.78419
		0.226234	3.78419
		0.44506	3.78419
		0.3738	3.78419
		0.326237	3.78419
		0.146735	3.78419
		0.359424	3.78419
		0.408897	3.78419
		0.335756	3.78419
		0.407629	3.78419
		0.259565	3.78419
		0.280094	3.78419
		0.21961	3.78419
		0.288994	3.78419
		0.586923	3.78419
		0.180775	3.78419
		0.286502	3.78419
		0.330285	3.78419
		0.354453	3.78419
		0.354856	3.78419
		0.459161	3.78419
		0.287442	3.78419
		0.512586	3.78419
		0.305996	3.78419
		0.368646	3.78419
		0.330497	3.78419
		0.232031	3.78419
		0.405391	3.78419
		0.231175	3.78419
		0.271992	3.78419
		0.227253	3.78419
		0.443384	3.78419
		0.320618	3.78419
		0.310555	3.78419
		0.290857	3.78419
		0.375865	3.78419
		0.220217	3.78419
		0.326358	3.78419
		0.404574	3.78419
		0.397614	3.78419
		0.236881	3.78419
		0.376802	3.78419
		0.508357	3.78419
		0.205088	3.78419
		0.238359	3.78419
		0.387495	3.78419
		0.339091	3.78419
		0.549363	3.78419
		0.509955	3.78419
		0.370759	3.78419
		0.498154	3.78419
		0.554349	3.78419
		0.30052	3.78419
		0.450737	3.78419
		0.382887	3.78419
		0.398631	3.78419
		0.255616	3.78419
		0.411038	3.78419
		0.185552	3.78419
		0.233789	3.78419
		0.338411	3.78419
		0.246454	3.78419
		0.278124	3.78419
		0.287558	3.78419
		0.324418	3.78419
		0.437906	3.78419
		0.365006	3.78419
		0.294813	3.78419
		0.437417	3.78419
		0.33055	3.78419
		0.117302	3.78419
		0.136307	3.78419
		0.359317	3.78419
		0.419727	3.78419
		0.275804	3.78419
		0.380519	3.78419
		0.390191	3.78419
		0.210526	3.78419
		0.20187	3.78419
		0.323058	3.78419
		0.35315	3.78419
		0.308035	3.78419
		0.283426	3.78419
		0.360567	3.78419
		0.418726	3.78419
		0.230041	3.78419
		0.358186	3.78419
		0.256082	3.78419
		0.298917	3.78419
		0.451934	3.78419
		0.19833	3.78419
		0.470701	3.78419
		0.384391	3.78419
		0.525906	3.78419
		0.350506	3.78419
		0.475159	3.78419
		0.31863	3.7612
		0.321293	3.7612
		0.471114	3.7612
		0.286289	3.7612
		0.472753	3.7612
		0.301849	3.7612
		0.278298	3.7612
		0.147088	3.7612
		0.176921	3.7612
		0.383961	3.7612
		0.488984	3.7612
		0.342422	3.7612
		0.272011	3.7612
		0.443879	3.7612
		0.395864	3.7612
		0.50743	3.7612
		0.387083	3.7612
		0.254105	3.7612
		0.535968	3.7612
		0.433312	3.7612
		0.15595	3.7612
		0.372347	3.7612
		0.43534	3.7612
		0.314008	3.7612
		0.379576	3.7612
		0.280213	3.7612
		0.409878	3.7612
		0.592988	3.7612
		0.331947	3.7612
		0.357425	3.7612
		0.101607	3.7612
		0.405962	3.7612
		0.3013	3.7612
		0.316424	3.7612
		0.228226	3.7612
		0.391807	3.7612
		0.344048	3.7612
		0.266748	3.7612
		0.302638	3.7612
		0.219083	3.7612
		0.263313	3.7612
		0.270483	3.7612
		0.233257	3.7612
		0.30348	3.7612
		0.361191	3.7612
		0.372482	3.7612
		0.340117	3.7612
		0.297642	3.7612
		0.30892	3.7612
		0.364882	3.7612
		0.276884	3.7612
		0.355047	3.7612
		0.369305	3.7612
		0.197603	3.7612
[truncated: 33,565 more rows]

## Sheet: Figure 2c
Figure 2c		PTPRZ1 TCR				Non-reactive TCR
		Replicate 1	Replicate 2	Replicate 3	Replicate 4	Replicate 1	Replicate 2	Replicate 3	Replicate 4
	PTPRZ1-T2	864475	381884	380183	490946	12489	13772	10628	15683
	MOG-T2	11028	12590	12032	10679	9696	12455	10633	14099
	DMSO-T2	54425	37863	13668		29291	15079	10099

## Sheet: Figure 2d
Figure 2d		PTPRZ1-U87	MOG-U87	DMSO-U87	U87 TMG	U87
	Replicate 1	165022	40051	21704	108827	17479
	Replicate 2	182243	21230	11063	61527	16905
	Replicate 3	198891	14122	22944	54961	15688
	Replicate 4	135448	9586	14125	37585	28364
	Replicate 5	151814	37624	12949	37867	10739

## Sheet: Figure 2e
Figure 2e			Presentation probability	Safety score
		PTPRZ1	0.95	0
		SIWRHQVEV	0.71	3.24
		MIWDHNAQI	0.51	3.26
		MIWDHNAQL	0.78	3.26
		MLWEHNSTI	0.83	3.33
		LIYERGVEV	0.69	3.33
		LIMESNVEL	0.72	4.05
		EIYEKTVEV	0.66	4.15
		MVWEQGVNV	0.64	4.65
		MIWEQKSTV	0.54	4.75
		MIWEQKATV	0.72	4.75
		MLNEHDFEV	0.95	4.88
		KIYEGQVEV	0.92	4.9

## Sheet: Figure 2f
Figure 2f		PTPRZ1	TransAct	DMSO	U87 only	SIWRHQVEV	MIWDHNAQI	MIWDHNAQL	MLWEHNSTI	LIYERGVEV	LIMESNVEL	EIYEKTVEV	MVWEQGVNV	MIWEQKSTV	MIWEQKATV	MLNEHDFEV	KIYEGQVEV
		1.4356	17.5246	0	0.074941	-0.02342	-0.00937	0.044496	-0.0445	0.009368	0.004684	0.067916	0.018735	-0.03981	0.035129	-0.05621	0.06089

## Sheet: Figure 3a
Figure 3a			Day 5			Day 20
			Donor 1	Donor 2	Donor 3	Donor 1	Donor 2	Donor 3
		PTPRZ1 TCR	88.1	87.6	83.4	94.6	92.9	96
		Flu TCR	89.3	85.7	83.4	86.8	88.8	88.3

[truncated: 62 more sheets: Figure 3b, Figure 3c, Figure 3d, Figure 3e, Figure 3f, Figure 3g, Figure 3i, Figure 3j, Figure 3k, Figure 4b, Figure 4e, Figure 4f, Figure 4g, Figure 4i, Figure 4k, Figure 4m, Figure 5a, Figure 5c, Figure 5e, Figure 5f …]
